# Supplementary material for: Evidence of focusing the MHC class I immunopeptidome by tapasin
Source: Front Immunol. 2025 May 8;16:1563789. doi: 10.3389/fimmu.2025.1563789 (PMC12094946; doi:10.3389/fimmu.2025.1563789)
Supplement: Supplementary Table 1 — Peptide lists and analysis of potential non-HLA-B44 peptides. The first three tabs of the spreadsheet provide lists of peptides that are 8–13 amino acids and non-redundant by sequence (i.e. modifications were not considered) that were identified within each immunopeptidome (B4402 peptides, B4405 peptides, W147A peptides). The potential non-HLA-B*44 peptides identified by Gibbs clustering are designated 1 for potential non-HLA-B*44 ligands or 0 for potential HLA-B*44 ligands. The fourth tab provides a list of 1228 potential non-HLA-B*44 binding peptides that were identified by pooling and clustering all peptides (NonB44 cluster analysis). This tab provides an analysis of the potential sources of these peptides and their predicted binding affinity to HLA-B*44, HLA-C*01:02, HLA-E or HLA-G molecules. The fifth tab (Non B44 peptides) provides a list of 1177 potential non-HLA-B*44 binding peptides, i.e. peptides identified by clustering that do not have glutamic acid at position 2. The sixth tab (Overlaps) details the extent to which peptides are shared between immunopeptidomes or were unique. The analysis was conducted including potential non-B*44 peptides and is replicated omitting these peptides. [file Table1.xlsx]

## Sheet: B4402 peptides
B4402 peptides	Non-B44
AEIGEGAYGKVF	0		Total peptides	4798
AEMDGAAAAKQVM	0		Number Non-B44	388
EEVDLSKDIQHW	0		Percent Non-B44	0.080867
AEDALHNLDRKW	0
SELALESQTKTY	0
SEGSLQEGHRLW	0
AEIRYLVEKPKY	0
TEKELAEAASKW	0
AEFTKSIAKF	0
SEALGDNVKQYW	0
DEAYKILAHLW	0
AETNSRVSGVDGY	0
TEHYDIPKVSW	0
AEASALQQQQY	0
AEGFHARLQEF	0
SESLLRGIYAY	0
HENWVNAVHW	0
EEAQFETKKLY	0
AEAYADLVKQAW	0
AEDENGKIVGY	0
EELHYFVQNHF	0
EELYGYLKKY	0
AEVFPLKVFGY	0
AEVLSEEPILKW	0
AEHPAGHLVLKW	0
SEEDQAAELRAY	0
SELGELGKVQF	0
SEAVSHLLQDW	0
NEKGEYPSGINTW	0
REIAPGLTGSEW	0
TEAAHPIRLF	0
AEDLNSRVSYW	0
TEQSQIKGYVW	0
TEADVEEALRLF	0
AEAVQERQQYAW	0
SEADARIFKAW	0
HEDPEVKFNW	0
AESNPTHYGFLW	0
AEVETDKATVGF	0
VDLSKDIQHW	0
NEQYEHASIHLW	0
SEVDVSDLGSRNY	0
SEGDDKIEYRAW	0
AEFDTPGHTLSW	0
VESEVSQKSLW	0
AEFEEPRVIDLW	0
QELKLIGEYGL	0
SEFKYNKPAF	0
QEKNPLPSKETI	0
GEVSGLTKDF	0
EEVHDLERKY	0
EEIVAAQEKSF	0
EEAYNAVVRYF	0
EEMYPPEIGDFAF	0
SEDSVVKAVSW	0
AEVGQYEQVKQLF	0
QEAIPDEVIKKW	0
AEVEGAGVKAW	0
EGPVDVRHVQW	0
PDEAHLIQRW	0
DEMDSIHDVTF	0
NEDEDSPNKLY	0
AEQYESFVKF	0
AESNPTHYGF	0
EEFRPEASARAY	0
AEIAAQRTINW	0
REEIAQLARQY	0
SEMNTDKQYF	0
AEGKFWTHW	0
EELQKIYKTY	0
SEFKYNKPAFL	0
YEVEIDGKTY	0
AEIIRFLTNY	0
EEIAQLARQY	0
EGSLQEGHRLW	0
EEAPPATQNF	0
REMETNGPGHQLW	0
EEFELLGKAY	0
AEKAVIDLNNRW	0
SEIDLVQIKQMF	0
SEQSLGQKLVIW	0
AELGGLLKYV	0
AELNSTTEELHKY	0
SEIEDSTKQVF	0
EELNQSLKDAW	0
AETDLSQGVARW	0
QENGSLVEIRNF	0
EEISTAISKPVGF	0
EEDQAAELRAY	0
EVDLSKDIQHW	0
TEMLPSILNQL	0
SEFDSISKNTW	0
NEPDEAHLIQRW	0
AELKAPGISY	0
MEMFDPLTNKW	0
REIDKAEGKFW	0
EDALHNLDRKW	0
AEDYSVDENGQRW	0
EEGFPDTGSDHSY	0
DEIEEHNIKIY	0
TEIDQDKYAVRF	0
GEVDDSREHSF	0
VEATHVLPLHW	0
AEDEELVLHLL	0
AEDEDLRVHF	0
AESGAIDVKFF	0
EEALHASHGF	0
GPVDVRHVQW	0
EEIYPPEVAEF	0
EEIEAREVADSY	0
AAPTALASRDGSL	1
GEIWLAIHHF	0
AEFAKKQPWW	0
REQGNIEEAVRLY	0
SAPELESKESVL	1
DVSSEGVKGAKSF	0
AELEDDFKEGY	0
AEAQLRFIQAW	0
TEYQRLEASY	0
AEIETDKATIGF	0
HELVLTTKEY	0
QETSFTKEAY	0
EEEPEGGFSKW	0
KEIEDAEKYSF	0
AEDDNIYQQKI	0
SEGEWASGGVRSF	0
YESDVRNTVTY	0
AEQDFISKFF	0
TEVSLLRVGW	0
AEYIQKNVQLY	0
SAAADETLRLW	0
REAISDSLLRKY	0
AEQDLTTKNVSI	0
VEEPSRPSASW	0
QELDSTDGAKVF	0
EEAYNSLMKSY	0
AEAEKLGGQSY	0
SEQVQGAQKQF	0
MEIDIPHVWL	0
SEPDFVAKFY	0
EEALHASHGFMW	0
AEFNLRHDW	0
READLDFARQY	0
AEMDSTPVGYQY	0
SEFNFSSKTY	0
AEINHPVTTY	0
AELSEQIKSF	0
QEQERLLKEGF	0
YVDAVLGKGHQY	0
EEAFAIFRKF	0
VEQFTQVAKAY	0
SEAVYQHLF	0
EEDEDAYKKQF	0
EEHYADQLKEY	0
ISGELDILKDW	0
EELLKVAGSPGW	0
SEGDITQKGY	0
EEAQNLIRHF	0
LEEEGNLLRSW	0
AEVKGVYQF	0
HEMEKAFAF	0
AEHPTIKIFW	0
SEKYPDEAPLY	0
SEAGSHTLQSM	0
TESILHFAGY	0
GENLPPLTY	0
TEADYYHTELW	0
QEAPLSLAEGW	0
AEIQNVEGQNL	0
KELERLTSLY	0
AEKLLGPGVNY	0
ESASEAAKKY	0
EEIITKEIEANEW	0
HEIDRYTAIAYW	0
SEFLYDKALTF	0
MELPHGGEGW	0
SEQDWSAIQNF	0
AEIPQQVVGYF	0
AEINENNVREF	0
KEFEQIDKSGSW	0
SEGDLRKAITF	0
AELDPVNSYQAW	0
HEVEQGIDAKW	0
AEELPHIHAF	0
SENITQKVVW	0
GSLQEGHRLW	0
AEAYVHVNQY	0
SELFMSSFQSY	0
AESLVRNLQW	0
AEKAVTKEEF	0
EELAQYQKW	0
SENKIVGIGY	0
TENDIRVMF	0
RELEAEFAHHNY	0
MEADPELSKFLY	0
SEALGDNVKQY	0
NEAVKIIHDF	0
TEADVNPKAY	0
LEDGRTLSDY	0
EELTLEGIRQF	0
YEWDVAEARKIW	0
FEVEEADGNKQW	0
EELTVQVARVY	0
HEGLPGLAVQW	0
AHVDAHYY	0
SEIDQLFRIF	0
EETQTLVREY	0
VELSPLKGSVSW	0
EEIVYPQKAY	0
MELKYLKQY	0
EQYEHASIHLW	0
EELTIDHVPIW	0
AEVTLKTYW	0
SEGEDLIRFF	0
AEAQPPSHPPSF	0
METNGPGHQLW	0
NEIKDSVVAGFQW	0
EEAFHQGLISAW	0
AEGEVVQVKW	0
AEVAEHVQY	0
EEFTHKDGVW	0
AEMLTGKTLF	0
AEMITGKTLF	0
GEIDGNKVTLDW	0
GEFSEAIKAY	0
AEADKTIKVY	0
MEQVIFKYL	0
TEEFNREMFW	0
AENQTVVKYI	0
AEESDLSRQY	0
YEILATHPTW	0
VEIKQLNHFW	0
AQFETKKLY	0
AEQLFHLNF	0
MEVEVDGQKF	0
EESFAEHLGY	0
AEFFQMESQKF	0
AEDFLEKLAF	0
SENLIKHVQGW	0
AEAEELKPFF	0
AEEALKYIGF	0
SEEDYRTLTNY	0
RELLEIVKKNF	0
IGEGAYGKVF	0
TEAAYTLLLHTW	0
GDDKIEYRAW	0
QEALNLFKSIW	0
AEVTTDDRAY	0
KLPALPTQAL	1
HEIESAGQTW	0
AERVGLTVGY	0
AEIDVIFKDF	0
GEAEALARVY	0
WEVDVQGSKAY	0
IEDNPHPRLW	0
AELDPSIAVGF	0
YEQDIREYSY	0
EEAGRYLETY	0
EDNPHPRLW	0
AEMDSQFDSTTGF	0
SEVEQYVKVW	0
AEHLGDFHRTY	0
AEYARVVGSEY	0
AEMEHLLERSWY	0
EELYTKKLW	0
AEDPQASAASGW	0
MEIDIPHVWLY	0
TEIERLITWY	0
EEVFTEVANLF	0
SEALPGDNVGF	0
AELMDKPLTF	0
AELKTSLAQHF	0
AEVGFVRFF	0
EEIDENFKALF	0
DEAIANLQRAY	0
AEFKVTIKY	0
DEFSEAIKAF	0
SEQQHSAQAMF	0
AEEHLTVDARVY	0
SEMFPVLPGSHL	0
KEPAESSFRFW	0
TESPLVKAIF	0
NEDNGIIKAF	0
AEDLNTRVAYW	0
EELKETIKKLL	0
VELTEKIAQLF	0
NEMDPSDISNSM	0
EELNDLIQRF	0
AENQTVVKY	0
AESFVNVKRW	0
EEYPDRIMNTF	0
AEYNSDLHQF	0
KEAPFVPVGI	0
EEFLNGRAVY	0
GEWIRQNGGW	0
AELPAKILVEF	0
SEITYDKLNKW	0
AEIKQIVSEY	0
NELDAVQREY	0
NEVYEAVKNY	0
EEDAALFKAW	0
EETPLTAAQLF	0
QEYEDSGGSKTF	0
DALHNLDRKW	0
RELEKDMHYY	0
EIREAFRVF	0
AEIEHFIHII	0
AEIEHFIHLI	0
SELAGHQTSAESW	0
SEIFPLETPAF	0
DEQTPIHISW	0
AEEALKYIGFTW	0
MEFLFNKTGW	0
REILEEVTKHTY	0
GEWASGGVRSF	0
EEWNDPPAVKW	0
AEQRIGPLAF	0
AEREVSVPTFSW	0
AAPELIQGKSYL	1
SEVDLTRSFSF	0
SEIYIHGLGL	0
EENPDPSASEI	0
RERDWFPDQGY	0
AEGQTSINKTF	0
ELQKIYKTY	0
TEHLAAVKAIAW	0
EETLDTIKQY	0
MEMVNKVGQTAF	0
EELEQFARTF	0
HEDWIRGVEW	0
GEIDYEAIVKL	0
NEIADQVSREY	0
EEVNRLTESTY	0
QEFMILPVGAANF	0
AESASEAAKKY	0
GEIDLAKLKKF	0
REQHDAQVRLY	0
NEISERVVQHF	0
SEFENQGSRPLF	0
DEINHVQKTY	0
LENDKTIKLW	0
AEVAPVISSAY	0
AEAEAVREVY	0
SEDGKVFFW	0
SEKAGIIQDTW	0
REHDIAIKFF	0
EEWGKLIYQW	0
EELDPESREYW	0
AENQGLVLKF	0
EEIFGPVQPLF	0
EEINKIIRDLW	0
AEASALYGRAL	0
AEAHVDAHYY	0
AELYVERAKWLW	0
SEAGNFGGNSF	0
LEELYTKKLW	0
EEQYLAAVRKF	0
EEDKLEQIKKW	0
AELDPHILAVF	0
QEEFGIIKSY	0
DLSKDIQHW	0
SEGELVVKF	0
EELFIVSKLW	0
AEMALRSEGF	0
SENPNEVFRFL	0
AEDKENYKKFY	0
ITYDKLNKW	0
AEALLHPFF	0
VEVAEESGRLW	0
SEWSHPIHW	0
SEIFHSQSF	0
SEGQEPALRSW	0
MESDIKVNGY	0
EELEQKYTY	0
AEEKDELLHFF	0
EEKSIDLIQKW	0
EEFDARWVTY	0
QEFGVPHQY	0
AELRYDLPASY	0
REAELGAKAKEF	0
GENVFTGQSKIY	0
SEVILHHEY	0
AEGDISNVANGF	0
AELFRIHVF	0
EEAPSTSGMGF	0
EELPHIHAF	0
YSPEVSSKAYL	1
VEGFWSKDQSQW	0
EEEGNLLRSW	0
REIEHVMYHDW	0
DEIERKFDKW	0
EEEPPPVKIAW	0
AEQELANLEKW	0
EEHLTVDARVY	0
EELYSRQLY	0
EEMDLFTKYY	0
IEDPQIQAHW	0
AELMNRPEVTY	0
EEETSDLRNKW	0
GEDVETSKKW	0
FEYEGTPLKW	0
LEGNPDTHSW	0
EEQGMILKQTF	0
EEFEKLYASY	0
SELSSDINVRSW	0
SEHVFDHPW	0
SEDGKIHVW	0
AEVFPLKVF	0
NEASGLYQMF	0
SEQSSVGTQHSY	0
AEIPEGYVPEHW	0
AEVGGMQLRF	0
SEETQTLVREY	0
MENVNKPQLW	0
EIDLAKLKKF	0
MENIHSEMY	0
YAYDGKDYIAL	1
YAYDGKDYLAL	1
FLSEHPNVTL	1
YGPPGTGKTL	1
AEQTLNNIKQF	0
EEFSRAAEKLY	0
AEIEHFIHI	0
AEIEHFIHL	0
EEIHATGFNY	0
RELYERPPHLY	0
NEIQEALSRSY	0
AELDPSIAVGFF	0
TELERAFGYY	0
EELLGPTAQW	0
YEHASIHLW	0
EELDSLIKATI	0
AEFEVHEVY	0
AELLQKVITLY	0
AEGPVDVRHVQW	0
AEKLITQTF	0
EEIREAFRVF	0
EDFEDNRHLY	0
AEKEPEQPPALW	0
SETSQAGLFRLW	0
SENYITYKNF	0
EEIIRGQVFF	0
DEIQAVERQY	0
TDFEVHRNW	0
EEIAIIPSKKL	0
LEFIKEIGY	0
KELFEGVQKW	0
EEHEFFHIL	0
MEQFTKANFW	0
NEMIRNPGEGHFW	0
EEESLVLNKGRAY	0
AEAAAVHGARF	0
PDFVAKFY	0
AEFEDTLKTF	0
QEQSFVIRALGF	0
QEVDASIFKAW	0
TEHDLLGTEAW	0
GEDGYVRIHY	0
LESLFQRTAW	0
TELFRDSGTMW	0
AEAELGTFPRAF	0
EEIYPPKLHQF	0
SEFTGVWKY	0
LEQANDDARTF	0
EEASLLHQF	0
SELDRINAQY	0
SELIAKIPNFW	0
AEVISVLQKY	0
MEIDIPHVW	0
KEIGWTDVGGW	0
QEVYAQVARLF	0
EEIYRYIHY	0
EEMGDYIRSY	0
DEDPTGNKALW	0
AEILALQKQF	0
AEITDKLGLHSL	0
AEIRIIPAKKY	0
QEHVSRIPDYLW	0
NEAQAIETARAW	0
AELGPLNKYL	0
EELQQKVSY	0
AERDLYRDTW	0
AEQDFISKF	0
EEALQTIFNRW	0
AEGKLISVEY	0
FEAPIKLVF	0
EEIPNLENSNF	0
GEQDQAVHLW	0
EDEDAYKKQF	0
EEDVRPIFW	0
AEDVKLQLY	0
KENPLQFKF	0
DEFKRLFAKY	0
DEMTGYVATRW	0
EAQFETKKLY	0
QESSGIAGILKW	0
TEIHNEPFLTLW	0
QEFAVDLEHHSY	0
QEIGVLDQREY	0
GEDTFVHIW	0
QELDIKKNERLW	0
SEALALTQTW	0
PELESKESVL	0
AEGIHTGQFVY	0
VILHHEYF	0
QELNDRFANY	0
SEIMASAAKEF	0
EEMYPPEIGDF	0
QEQHVPFDIHTY	0
YELLYAFHIY	0
AEESAIRVGF	0
AEIDFRLVSF	0
AEAFLEHLW	0
LEQKELLSNW	0
EEDFYRGGKVSW	0
AEIGRPPGPEMEY	0
TELQQQEQQHQAW	0
AEDGLLFKFL	0
EEAQNLIRHFF	0
TEWVGATTDW	0
AEASVDPSLSW	0
AEALAAAQQHF	0
QEMSPEKLQQY	0
SEMEQLKEAF	0
TEQDVNGAVLKW	0
QEQNIKPQFF	0
SFEDAKEAL	1
AEAEPFTDSSLF	0
EEFDRLVKEY	0
YEFDEQGHSTW	0
AELTEEINKW	0
EEFFYEKAIL	0
SEAFVIKGL	0
TEQSVDYRHKF	0
EEQVSTTERVF	0
AENPFVVSMF	0
SEIRSISVNQW	0
NEEGFVRLY	0
NESDMIRNWSY	0
EEILAKFLHW	0
REELLGPTAQW	0
TLNASILNSL	1
QEFVRALAAF	0
AEMGKGSFKY	0
AEMAQNAVRL	0
AEVDKVTGRF	0
HLPETKFSEL	1
VEFFRVVSEY	0
AELDDKSISDMW	0
SEEGPDVLRW	0
DEDAYKKQF	0
TIIDTKGVTAL	1
AEFERLVAEF	0
DEVRLDPNVQKW	0
TEQSQIKGY	0
EAVKIIHDF	0
SEDDGVVMTF	0
KEWEKVFEM	0
LENERNQYEW	0
SENPLPTVEI	0
EELTLEGIKQF	0
SEKLDYITY	0
SEEDLKVLF	0
EEWREAQQGF	0
AEDEMDLDRRAY	0
PSETQFSHL	1
KEPEQPPALW	0
QEADGQKISW	0
MEEEIPKNY	0
EEADKLVRQY	0
EEIDTSRLFEW	0
EELGFRPEY	0
QEIEAATLAGRLY	0
EELKEIDKGMW	0
NEIEHIPVW	0
EEIVKEVSTY	0
IENESDMIRNW	0
TEKTTTVKF	0
AEDKENYKKF	0
MEKEFEDGIINW	0
VEMYDPTRNEW	0
QEALNLFKSI	0
AELKSSTVGL	0
AEFKEAFSLF	0
LRPDSPAHVLL	1
AEIPADPKLY	0
ADIDTRSEFY	0
AEESLPTTPFYF	0
QEQEVGDGTNFVL	0
AEEAYNAVVRY	0
AEITELILKAL	0
DEIDRPGSFAW	0
MDSHEEKVF	0
RELYERPPHLF	0
AEGKKLGLVGW	0
LNSTTEELHKY	0
QELNKILRSW	0
SEQQIVSNTL	0
EEEETSDLRNKW	0
EEEKYAFVNW	0
AENIFKSVSF	0
YEDQVGKFDW	0
EELAENILKW	0
FHGEIEDLQQW	0
QEFNRLLEATSY	0
MEYFDPHTNKW	0
EENAFLRKEF	0
EEFRNLQQEFW	0
AENPHSEYGL	0
QELDLSKEAFFF	0
EEDFEDNRHLY	0
GENAEKLLQF	0
AEEKAIVQQW	0
EEFGRFASF	0
AERWSDYVERY	0
TENPVIMGL	0
TEGGEPYRLY	0
EISERVVQHF	0
SELEKTFGW	0
SELKDFFQSY	0
SEENVIREF	0
SEIDQINKVF	0
AENETNEVNF	0
NEKSFDNIRNW	0
EADARIFKAW	0
EESLRTYLF	0
EEIYAPKLQEF	0
SEVIEDEKQFY	0
EEVIRQAGVY	0
EEQLIDGILYAF	0
DEAVLHFKEW	0
QEFLTKLAF	0
AENSYVETLF	0
EELPGLDSQW	0
NEITESGRIGF	0
EEVFPLAMNY	0
VEEVVNDRSW	0
AEIEETYANF	0
AEAEQTLRF	0
QELQEINRVY	0
MEQPIKVTEW	0
EEMAKILNHPRVY	0
NEMLVKSQF	0
AEDMEIDIPHVW	0
EELLGDGHSY	0
AEAEVDNSKQLI	0
AEGIHTGQF	0
AEKAPTNIVY	0
REGNAVAVRLW	0
EALHASHGF	0
QEEINEVKTW	0
TELDLYKKM	0
EEMDLKVLQF	0
EEFLKQIREVW	0
EEVQVDPRKY	0
PYDQSPGPKHL	1
TEIDGRSISLY	0
AEVLGLILRY	0
GESWFLVEKHW	0
TEKGISDLAQHY	0
EEVLIHGVSY	0
AEIGQVKQEL	0
QEVERILYF	0
EEPLYVNAKQY	0
KEKYPDLANFW	0
SEENFFRIY	0
KEIDMLLKEY	0
AEIDARLKALQEY	0
AELGTFPRAF	0
LEVSFEPPKW	0
SETLPSKIQQW	0
SEADQLGKIF	0
VELMDHGIVSW	0
QEQEALVNRLW	0
EELQKVLMEW	0
AEQLQEIIARL	0
AEPPVIGSTAHQW	0
SENQRLVSQDNF	0
NEDPQLKSLW	0
LELGFSKVF	0
AETLIFVKY	0
AEHIAQGLRLY	0
SENLLPQNAPNYW	0
FEVYDPLSKRW	0
EEVDVPIKLY	0
QEITQHLFF	0
AESSPDPQALWF	0
QEQLEQLQREY	0
HEAFIEEGTFLF	0
KEFEDGIINW	0
PDSGHLHPL	1
EEAQEWLKQF	0
TDGSVPEAQSAL	1
VEQGIDAKW	0
AEDAMRLYY	0
QEQLPDLHSHF	0
AEFKEAFQLF	0
AEMLSTEALRLW	0
TEAEVKLLRQY	0
QEDAARLQAAY	0
AEAVTLIKY	0
NEVVAGIKEY	0
NEIKDSVVAGF	0
LESFIDTQKF	0
EEVSIEVLKTY	0
AEKEVKGAVY	0
SELLGLVKEY	0
VEKSNPKNDSW	0
VSSEGVKGAKSF	0
EEIARDFNPNW	0
QENLTDLHQY	0
QELPGLSHQY	0
VEGTIGDFKAY	0
AEDSVMDHHF	0
SEFEMKVYY	0
AEIRHVLVTL	0
IEISELPVRTW	0
SENAERILF	0
TEEEKNFKAF	0
AENIGDGRSPEF	0
QEQLKITTF	0
TEAWAKPLSQLW	0
RISSHFLQQPRPL	1
SELVSKIGDKNW	0
SEIELFRVF	0
HENEVKSVAW	0
SEKVYTIMY	0
EEMPATKGGFSF	0
AEPDFVVTDF	0
EERDGVRFSW	0
SEIYRFGTQY	0
EEILKAFKLF	0
EEIFGTIGM	0
EEVPTQESVKW	0
AETFWETTKW	0
SEDGFIKELF	0
GESSFTYRAY	0
SEDGLLKLW	0
EEVDYTEKLKF	0
NEVFLAKLI	0
KEGLDIYKKF	0
EEITPTIQKL	0
NEAAYPQSF	0
VEEKIIIDKEY	0
TEEEFMKALEW	0
AEIQGNINKVNTF	0
VEAMRLGPGW	0
EEYSNTRAY	0
AENLFRAFL	0
NELNIIHKF	0
AEALPRPNWEL	0
AEDGPRVVF	0
QEARNIYQEF	0
TLPKISPSSL	1
AVSAVVHEY	0
AEQHVTQLM	0
SENLLGKQF	0
QEVTHSVRIGF	0
EALGDNVKQYW	0
LEMTPELGHVY	0
EEAPLVTKAF	0
SEFEELERKYW	0
AEGITFIKF	0
EEMGIGGVLGLLW	0
SEYDRGVNTF	0
TEAFLADAKW	0
EEFLKIPSNF	0
VEKAPQETY	0
EDEDLRVHF	0
LEQDPEGLHLW	0
AEGDLYLHFF	0
IENFEALKSW	0
EELYTKKLWH	0
QEGLSENSAYRW	0
AEPLPSNILEW	0
REFKLSKVW	0
YLNENPLRAL	1
AEGEIYTKL	0
AEQEAQAPHWW	0
LEALERSSSW	0
EEQLNRYEMY	0
AELDMLKDPSF	0
AEKYLPALGY	0
GELNGQLKYY	0
EEVNLNGSGKL	0
PAGHLVLKW	0
EIKQLNHFW	0
SEAQEGLQKF	0
SESQDQVFLRW	0
EEGNLLRSW	0
VFANKQDLPNAM	1
TELSPEMISSGSW	0
AEVGAAGKGYLW	0
NENSLFKSL	0
LEDQQGGREFW	0
EELPAELGGLVL	0
REPREALPQRW	0
GEIQEIVKTGLW	0
SEAEMRLFY	0
DEIDAIGGARF	0
EEIDEIRKSY	0
DELEGTYKIY	0
KEVEYKQLW	0
EEAENTLQSF	0
DELEIIEGMKF	0
SEIKISNPTEF	0
SEIHNLQNKF	0
QEQEVGDGTNF	0
VEEADGNKQWW	0
EELHVIDVKF	0
TELTTAIRTY	0
SENFGSIHVYF	0
YEDVRVSQTTW	0
NEMQPNGKVF	0
EEEVQVDPRKY	0
AEIKELFQYI	0
SASEAAKKY	0
SELIRNVTL	0
MFPLVKSAL	1
AELQSKLKDLF	0
AEALLSDLHAF	0
EEEPLYVNAKQY	0
IEFNKPQYF	0
AEVLGQPIVW	0
SEDGITKIMF	0
LEIQETEAKYY	0
AEVMPAQWEF	0
AEEERLKAAQY	0
NELGVGGTSQW	0
DEYYKPVKW	0
QEFDFIKSY	0
AEIQHAEEF	0
EEMRKLFEKY	0
AELWKNPTAF	0
TEEQVSEPKKW	0
QEMNIPEKGF	0
ALHNLDRKW	0
EESQFHPLEW	0
EERVPEEDSRW	0
EEDYRTLTNY	0
FKYNKPAF	0
HEIEALKSF	0
MEATYINHNF	0
SELLDQAPEGRGW	0
EEFQKELSQW	0
DEIDAIGTKRY	0
NEQPNRVEIY	0
IDLAKLKKF	0
EEYKRILGSY	0
YESDTLLHSF	0
EEHGKAFNLF	0
QEYPDLIHIY	0
AERDVYTGDAL	0
SEDTVNKATY	0
HEQDLGPALEW	0
EETSDLRNKW	0
NELENFTKQF	0
AEGFTKLTL	0
AEIDLQELQGY	0
AEMDSTPVGY	0
AEAEKTFSY	0
REQVHLPSTSW	0
LEQLQSHIEGW	0
SEEETRVVF	0
EELVSVPDAKF	0
GEDFTEVHQNW	0
QERLPQSQTEW	0
TESQQIRYF	0
EELQDLKGVW	0
AENIPENPLKY	0
AEFLERLHLF	0
AEEALRDLLAGW	0
EENPSLNIQF	0
EEAIIEPVIKW	0
REDPAYLHYY	0
QELQRADLGLW	0
AEVEVKKAGY	0
AESLVHVHF	0
SEEGLLRLY	0
EEVNLNGSGKLL	0
SEVEKPLMNF	0
EEDAFHFVSY	0
AEELQHLLQW	0
AENDIKESSAVF	0
AEDLVANFF	0
AELELQKQL	0
EEIAFLKKL	0
IEKETKEYFESW	0
GEVYGVVKAY	0
ALNTSKYLEL	1
EEMYDIFGKY	0
EEFFDDPKNW	0
QEMNYIQKTLF	0
AENPFQEPRTVVW	0
ADYVVTGAW	0
QEDGGEALRAW	0
VEINIDHKF	0
DEMMKSYVAW	0
QEVFEKATF	0
AEFYHPGQEY	0
NEATMVLVSW	0
EEDRVVVIRF	0
AELEENQRSY	0
SPYTEIHL	1
SEAEDLVANFF	0
EDAALFKAW	0
AEDLLRSSISF	0
SENPNEVFRF	0
EEVLIPDQKY	0
KEELAQYQKW	0
SEIEYYAML	0
TEIDARAGTFQAF	0
AELFNMQPLF	0
EENAVDVKQY	0
AENLLMGKEVGF	0
AEIQDGRFNLF	0
AEIDAHLVAL	0
SEFELLRSY	0
EEKDELLHFF	0
IENPALLRW	0
EEQTSEQIFRLY	0
SETKGIWMW	0
SEEKLQEKARKW	0
AEDPLGAIHL	0
NELKQNFSKSW	0
EETQVILREY	0
ISERVVQHF	0
TEMDSHEEKVF	0
EEWLPRELW	0
EEALKQLAEW	0
AEDEGVSQRKF	0
AEEDPAHAF	0
AEMYNRPVEVY	0
TESALEVVRKY	0
EDWIRGVEW	0
VFAEKITSL	1
EEALKYIGF	0
TEVDSRWQEY	0
QEMNTLFRFW	0
AEGDLIEHF	0
KELPQGTSGQLW	0
GELDQRALQLF	0
QEDPNYSPQRF	0
NHPQTSVPNASAL	1
QEFLTDMKQVF	0
EEARPLVEFY	0
SEETLANNTW	0
EEQAVLDRLTF	0
TEHSTVGLAQQW	0
KELDGVVRDF	0
SEYFRDMGY	0
NETLIVSKF	0
EMDSHEEKVF	0
AELEGKLRVF	0
EEKLIPTWNW	0
TEHWLVRIY	0
ADGIVSKNF	0
SELDKLLSSF	0
SELHRLQVSY	0
AEADSEKARLL	0
AEALPKQSV	0
AESIAGLRFW	0
AEGQLTLQQF	0
EELKEKLTEY	0
AEGVIVGHW	0
AEFLPDPSALQNL	0
EGDDKIEYRAW	0
SEMDGAQHAAW	0
QEIFDGIQPKMF	0
YEMIRVPVNW	0
DEAAISKLY	0
AEGDLVRLL	0
ESFVNVKRW	0
SEMEMAHLYSL	0
EEYLLRQVF	0
EEMPATKGGF	0
TELELKWQHW	0
SEQFLKQMY	0
AEIVEGENHTY	0
AELRYDLPASYKF	0
EEPPPVKIAW	0
IEMPSHQTY	0
AEDLNTRVAY	0
AENVPASKF	0
YEILPQRIQQW	0
PWVHLHYY	0
SEMDVTGQAF	0
SLSTFQQMW	0
DEWIVHGHLW	0
MELDDTLKY	0
TENIDIKKY	0
AEKVEQLMEW	0
AEGGVTSEDYRTF	0
AEVFIVKMW	0
EEVQRKLGF	0
AENIQPGEQKY	0
DENSVIKSF	0
AEQKVDVFEF	0
DEIDAIATKRF	0
GETSTVEKLY	0
SEGELVELRW	0
QEIPVEQKEGAF	0
IESVIKELW	0
AEINRSFLSF	0
AELLSDYIRLL	0
DEAVGVQKW	0
AETDTPNRATF	0
METDLYKLL	0
QEQEIDGKSLLL	0
EESDIKWASRW	0
SEGPPLTSF	0
SELDPAVMDQFY	0
ERWDPEGRQW	0
SELGFPPAVQRW	0
TEMNGKNTFW	0
TEVQIQKVF	0
REVSVPTFSW	0
VEQSFFNDW	0
AEMGLATQAF	0
AAQDFFQRW	0
EDNGIIKAF	0
SEEFQIHVF	0
QEDIEGILQKF	0
EEQLPLGKASF	0
AEIDARNDSF	0
EETRPEGSYF	0
EEIGAEMALRTF	0
AELVTAEAVRSVW	0
SEFYRDGKYDL	0
AEFSKTWEF	0
SESLFVSNHAY	0
SEPVGIYQGF	0
SELQARETF	0
QYEHASIHLW	0
EEIDLRSVGW	0
GEEETTRISY	0
RLPETIDLGAL	1
AEAFEAIPRAL	0
SENKVIEPQYF	0
EEIQEEAERMF	0
AEVSLMEVRF	0
EEIKETLIDW	0
QEFNLPVRY	0
AEELSKAFQQY	0
EEEKNFKAF	0
AENNPGKFWF	0
QEQSVFRELW	0
DEARDLIQRY	0
AEFYHPAQEY	0
TEAYIAQRF	0
ADARIFKAW	0
RLHEYYQPTAL	1
MEITEELRQYF	0
TELPKAEKW	0
REDGVTPYMIFF	0
EHVFDHPW	0
SEADPSGVASI	0
EEIKQIWQQYF	0
AELALQKKYSEEL	0
SEQLLHVIY	0
SESLEKPLNW	0
TEVLKRLGMW	0
EEMDLFTKY	0
AEMDERFQQIL	0
GEMENALRSY	0
SEAEQTLRF	0
ENDKTIKLW	0
MEITEELRQY	0
HENDITHFY	0
MEQVVFKYL	0
SEHWLVRIY	0
TEHQQLEGWRW	0
AEEQLLKHGW	0
EEQRIKDMDLW	0
AASLLGKKY	0
QEMDAQTIAKL	0
MEEMEFQRF	0
EELDHTVSMQY	0
AEMGTRTFSAF	0
SETSVPDHVVW	0
AEGEVVQVRW	0
EEQQDILSKF	0
TEAWNKVAHSF	0
SELQALRQY	0
VLHLVGLDSL	1
AEELERQGY	0
QEQADSLERSL	0
NEMEAPTTAY	0
MEIEQSVKSF	0
QERDPSKIKW	0
EEIDAFPRLW	0
QEAWQKGVLF	0
TEIDGRSISLYY	0
DEQFVVKAF	0
AQNLIRHF	0
DENPQQLKL	0
AELSEEDLKQLL	0
QEMPWNVRM	0
AEEAEPQGAAW	0
EEAEIIRKYV	0
EEAELPAKIL	0
GETSYIRVY	0
VEQHIGNIFMF	0
SEANVRLSL	0
EDKENYKKF	0
EVDDERKLRTF	0
EEMMELREAF	0
SEIEAKVRY	0
AEEFLYRFL	0
EEATDLLAYW	0
SESTNQRVLWW	0
EEAPQTPVAF	0
REAELGARAKEF	0
TENVIRENQW	0
AVKIIHDF	0
AEVDKLELMF	0
EELPREYLGANW	0
SESVPPVTDW	0
FEYIRSETY	0
QEVGGVETKNW	0
QLPQLPLAAL	1
REIQDAYLQLF	0
AEIRQQIPVF	0
SEGLIKALF	0
TENDIYNFF	0
FLPNAPKAL	1
VENNPAIKW	0
GEIKVLQGF	0
AEFKEAFSL	0
EEAEPIPDIHW	0
ALHQARLLAL	1
EEFLRQEHF	0
LGPGPGPTTPL	1
EEQQIQEKVATF	0
QEATADVEWRW	0
QEAIDEVKRQW	0
QEVDVNSFSW	0
TESLLRLEW	0
QEEAQFETKKLY	0
EEVLSGKLF	0
GEVDYKKKY	0
MENGIVRNW	0
AELDRQIKSF	0
PTEEVYKHF	0
TEQTVKVAF	0
EEEPLNIHSF	0
NESSADWREVW	0
AEDEPQHLEF	0
AELEKINAEF	0
AESLFLPRTDYSF	0
AEIEETYANFI	0
NEFVLTTKNY	0
QEGLRIQNW	0
SEVFLQRLM	0
SEVDLTRSF	0
QEMFPQVPYHL	0
AENNLAGGVLRF	0
EEDPFGLDKF	0
QELDNLLHEKRY	0
EEAEVINQKL	0
AESEEGPDVLRW	0
AEMDERFQQILSW	0
EEFVIVKALY	0
LEPEELYQTF	0
AEDGLLFKF	0
AEDMETKIKNY	0
AEALRLPYEQW	0
EEIERFFKL	0
SEALGRAVGQW	0
EEFQHAMGGVPAW	0
EEMLYGDSGSLF	0
EELEWQNRF	0
SESTNQRVLW	0
EEEARKAHQLW	0
EEEADRLITY	0
TELHFGEKW	0
SEIKASLKW	0
NESEEVRQF	0
AEMEHLLERSW	0
KEIFFHYSEF	0
AEDGPRVVFM	0
KEVAGIKFW	0
EEFYNLVRF	0
QEISSLVKY	0
GFHARLQEF	1
SEILRTLTVW	0
TEAEELRKLW	0
AEHDVTVKY	0
EEARKKINSW	0
SEFIDSQRVW	0
NEIEDTFRQF	0
EEVDVTPTF	0
EEQAVRPKY	0
YEFDFSKVYW	0
NEIGIPMVF	0
EEQLLKHGW	0
EEAPPPPLL	0
SEDDRLPVIQMW	0
EELAGLQRHW	0
QEAATTQENVAW	0
YLRELAVGSL	1
LEEWLPRELW	0
EESKVLPIIQRW	0
DEAHLIQRW	0
QENYFLEKQY	0
AEDSARTLLY	0
EELSRLSQY	0
EEIVKFTGSDSW	0
AEREVSVPTF	0
NLIKHVQGW	0
EEFLSKVSI	0
LEDQLSHLKQY	0
SEMEMAHLY	0
TEIREKLAKMY	0
EEQNLKDLRVW	0
QELDLGSAGGRF	0
SEINKPNFY	0
EEMPESGAGSEF	0
AEALQLPVVSQEW	0
AEIDEPNAF	0
SEEAEIIRKY	0
EPDEAHLIQRW	0
EEVSPNLVRY	0
KEELLKAIW	0
HEERFLKNIGW	0
AEIKAIFPNGQF	0
SELMDITKLY	0
GEHGDSSVPVW	0
AEFIVAKAI	0
EEGLESHLRSY	0
AEALGTLMRAW	0
NEYESRSLW	0
AELLEKLEKLF	0
AELRTVESEAASY	0
QEALVNRLW	0
AELGGLLKY	0
SEKLGVMTY	0
SEAPNEKLFF	0
EEVTQEFTQYW	0
GEAVVNRVF	0
SEIGKAVGF	0
IREAFRVF	0
EEMDFPQLMKM	0
EEMGEVIKSSTF	0
EEMGEVLKSSTF	0
EIERKFDKW	0
HEAEESRVMLW	0
TEFDARKLHKLY	0
AEIRAINEAY	0
EETLLDQSF	0
QEVIISNWHW	0
SEHLTYLEF	0
LEAEFEKNF	0
GETPQTDVRW	0
NELERNITI	0
GEVEGHPVW	0
EEQRLVQQAF	0
MAPSETQFSHL	1
AESTNFATVRW	0
VEITELPVRTW	0
AEIDSVKMTL	0
EEYEREGITW	0
SELKTVLKSF	0
LEINDVTRAW	0
NEVDPGDWQKF	0
EEIAMAVTAW	0
TEDELVAHW	0
QELQPGTAYKF	0
EESLNIVKY	0
TEMIHEAAY	0
AEFYDPLKEKW	0
VSPVVRVAV	1
EELEKTFTF	0
DEMVSLKDY	0
QEIERTPPTNF	0
EEFYRVYPY	0
EEIDIHNEFF	0
EEMEEQVHSI	0
IEIENFKSY	0
ALSDIEKNY	0
AEEEARKAHQLW	0
EEFAAALYHF	0
AENISRVLY	0
AEVSQRFEQL	0
IEDSTKQVF	0
DEIERKFDK	0
SQAGLFRLW	0
NEIEDTFRQFL	0
AEMDQILHGL	0
QEKQDFVQHF	0
SEIRHTADRW	0
AEIGNTIERF	0
AESDEGKLHVL	0
QESNFNLTHY	0
SEDEIKKAY	0
YENEDLIKHGW	0
SEDLNQAFKEM	0
SELDGRVRPLVY	0
MEIQEAFLRF	0
DEFSHQVQEW	0
QEFEEKSGRTF	0
KEVDDVLGGAAAW	0
AEMPGQGPGSDW	0
AEYLILHLI	0
EELGQVKYIF	0
EELGQVKYLF	0
SEINKYKLY	0
NCPERIITL	1
MEEDEDAYKKQF	0
NEVKVEESSW	0
SELGAGNGGVVF	0
GNCPERIITL	1
LENEQVQKLF	0
AETPDIKLF	0
GELFLTKEF	0
EEISNMIHSY	0
AEYPFSSEQKW	0
KELPSEQQEQW	0
NELKFYQGF	0
EMEERFYRY	0
SEDSSVTQIY	0
AEGNPTDQAGF	0
NENDIRVMF	0
AEEESLKERLI	0
REWKEQGSKTF	0
AGPLRKSSL	1
QEHILRFASW	0
EDGDHNRTF	0
ENQRPKTGF	0
EEYRGFTQDF	0
QEVIKAYGF	0
TELEYIHAL	0
IERKFDKW	0
NEVDPTTNSARVY	0
EENFPENKEY	0
EEPEGGFSKW	0
HEIFTDPRTMGY	0
NEAVLHLRF	0
SEHPSINKQEW	0
VAPGQEKISSL	1
EEMAEQERFLL	0
EESYDFSKSY	0
TYDKLNKW	0
EEWWVFQHEW	0
IESPHPVDW	0
QEADIQNSKF	0
FLVNHDFSPL	1
AELAIFRVF	0
SEIDPRENPDL	0
QEFLDRNSQF	0
KENPKEFFW	0
QEGSVTRLW	0
RESWKTKVNW	0
VEYNLQQHF	0
LTVQVARVY	0
EQRPSSLPVGPVL	1
GELDILKDW	0
EEALKYIGFTW	0
QEVGYTIRF	0
EESEIRYSTW	0
SEFEESIKDY	0
AEYNSDLHQFF	0
EENSPDISATRAY	0
QEHVRQWLEW	0
EETTRISYF	0
AEYVSAREW	0
GEVPTLRQLW	0
EELKRSYEFY	0
REVDEQHQLVQW	0
AELMQTLRF	0
AEDLRAKAEW	0
HEMPKTFTF	0
QEKTESLIQQY	0
TEIDARAGTF	0
AEQKVEYTL	0
ADFGLARIY	0
ADFGLARLY	0
EEENSAILHRF	0
EEAGAPDAKFSGW	0
YLNDDQVKEL	1
NLPIWVNKL	1
KEWESEGKIILW	0
SENNRIFTL	0
RELDVSKNGIQEF	0
DENSLEYKYY	0
EEMSVPLKEL	0
SEPDFVAKF	0
GEAALNDPKMY	0
SEAAYKEAF	0
AEEEFQKELSQW	0
SEDPEGPRPSF	0
SEEEEALQKKF	0
AEYPANGSGADRI	0
EELEKLQQY	0
QEAQHVLFL	0
SEISQQVRF	0
QEIDILRTLY	0
EENSAIIIQSW	0
HLPPGFLHL	1
IEVNGKQSW	0
EFNLRHDW	0
QEVIITKFI	0
AEHFLEQQM	0
SENYRIMSY	0
KELESIKETY	0
AEIGRGSYGVVY	0
REDDNRILRPW	0
NEQPRQLFW	0
EELVTGTVRTF	0
AEIPQQVVGY	0
RELDLAQEKTGW	0
EEMPLNVADLI	0
NEITIPVTF	0
AEDLNSRVSY	0
EEIYTNKNY	0
QEALIRTVF	0
AEEDKLEQIKKW	0
GEMIIVLHF	0
VILVGENPASHSY	0
EEIKQIWQQY	0
EEFGIIKSY	0
AESPAGHSFLSW	0
EELDVLKFL	0
MEWWASSPLRLW	0
TEQNFISKSGY	0
QEAASLLGKKY	0
QETPLPRSW	0
AEGGGELGVHMY	0
KEFSAENVTFW	0
AESSPFVERLL	0
IEHGIVTNW	0
NEDISIIPPLF	0
IRIIPAKKY	0
HEVVDLFRAY	0
TEIERLITW	0
WYGEQDQAVHLW	0
AEIARLMEDL	0
TEVLQIEHSY	0
GEASRLAHY	0
AEYLIKEGY	0
HEILLHPRYF	0
NEWARYLYY	0
KEALPKAAF	0
SEILQKEVYLF	0
SENDPADFRIY	0
DMETKIKNY	0
TENDHVLLF	0
AEWEWKAGF	0
TSPVINTSL	1
REFPKFFTF	0
EEINEVKTW	0
EEVFETIIHSY	0
EEMVQRQTIW	0
EESPFEKQF	0
AENNIQPIF	0
FDARKLHKLY	0
EEMEAFPEKF	0
QETQLIHVY	0
QEQQALGVEAW	0
YSVDENGQRW	0
VEGTIPKLF	0
AEIEDIRVL	0
TEAMRVIGF	0
HEVPYTTSF	0
SEMVPGKVEL	0
AEWASRFWLW	0
QEQEIDGKSLL	0
QEEIDAFPRLW	0
EERFLKNIGW	0
AEGPSDTKQFF	0
EEDIAPGLRVW	0
AEMDARTILL	0
LEEEYQIQKW	0
LENPRFYGF	0
REAPIHLDF	0
EELKTAIKLF	0
DEIAKYDGKW	0
QEQEVFFKM	0
RELSEVLREY	0
EELVRLVTL	0
VEMPLTGKAY	0
AEGHYTVSY	0
LLSPTPATAL	1
NEDGALAVLQQF	0
YEIDKTLGI	0
AEMIRQIEF	0
QELLTIAERW	0
FLPARFYQAL	1
EEVEQGVKF	0
VELPIEANLVW	0
TEQDRVFFI	0
VEDELVKKY	0
AEILARDGPNAL	0
QEDLRTFSW	0
SEQKFLIGL	0
AEIWEKLNF	0
LSKDIQHW	0
SEEPLGRQLW	0
AEADSEKARLLL	0
TELLNVAHKY	0
KEDVKVIFW	0
SEEGAEDRTF	0
KESSIIGVTLF	0
EAEIIRKY	0
VLSSLPLNSL	1
EEVRSLVTW	0
FAYDGKDYLTL	1
EEIIRGQVF	0
LEIATKPTY	0
EEPTVIKKY	0
SEIEKLSAAF	0
EEAEWQTRW	0
HEAEVLKQL	0
ELKTSLAQHF	0
AETEFENGNRSW	0
AEEKSLLVGF	0
RETLTQGLEF	0
TEIDDTKVF	0
EEAQVRKENQW	0
VMSKLASFL	0
LEKVIELENW	0
EELARSFFW	0
SELAGLNKQF	0
EEEKLLKLF	0
VEVSPATERQW	0
EEVQFLKTL	0
VEILQEREY	0
KESTLHLVL	0
EEYEARLERY	0
VEGSGELFRW	0
GESSVGTNMGW	0
EEIPLIKSAY	0
TEAEARIFW	0
EENEPTQNQF	0
EEASNFRSNF	0
SELGRFLAKQVW	0
YQNSASIHQW	0
RINEILSNAL	1
AEINNIIKI	0
LENNIKFLY	0
AEAEELKPF	0
AENFAEHVL	0
QEQPVVLHTW	0
AEIGNKDIKF	0
AELQEALWHW	0
KESPLLFKF	0
YMPPPYASL	1
RENTQTTIKLF	0
AEQPVSEVETRVI	0
AEGWIWRWGW	0
PTQESVKW	0
DEEETYRLW	0
SERLPDEKVELF	0
AEAERDVLFPGY	0
SEERFYTKW	0
TENIIAANHW	0
SEIATERDLVAW	0
EEADGGLKSW	0
AELESSKEQF	0
EENTNILKF	0
HELRNVIRSTW	0
MEQSLFTRF	0
EEHVYESIIRW	0
IINGEATML	1
AEQQELEDEQRRL	0
KEENSAIIIQSW	0
AEVLDLRRLY	0
YEHEKDLVW	0
SEDGSLWHW	0
QEQNVSGRWEF	0
AEAIYVTRHLF	0
EEAPKFLAF	0
SEIKDFANHF	0
ELYTKKLW	0
IAPLRVLSF	1
DEARNLHSKW	0
GELKIADFGW	0
EFDRLVKEY	0
EEILSRSIVKRW	0
AEDPSLERHF	0
SEFKEFSQSF	0
EESAIRVGF	0
EEPDVIFQNF	0
AEKATDATTATF	0
AEAVQRLLY	0
AEQFPRQVL	0
AEVDIIEQM	0
QELDDILKF	0
QEDQGLTKDF	0
MEIDQEAYRDW	0
TEEDVRKLF	0
TELGRPDAEYW	0
TESPFDLEQQW	0
YEVGAESGRYY	0
EEISTLVQKL	0
QESNFDRVNFW	0
EEAPKVFKM	0
YENIIVHTY	0
QEFDSGLLHW	0
TEEYSGEEKTW	0
AEALSRGWALW	0
EEADGNKQWW	0
TELGRPDAEY	0
IPADPKLY	0
NEFVRQLEF	0
QEFEHINGRW	0
QEQAAWYHTL	0
AEEEFVQRF	0
IEKPPVGTW	0
SETDMVRQI	0
AEEEIGTPRKF	0
EEIAIIPSKK	0
VLQQHINSL	1
TELKDTYARW	0
QENLPDEIYHVY	0
AEIRSLVTW	0
EELKSFVLPSW	0
NESDMIRNW	0
LEVDSRYNSW	0
AESLRYKLL	0
VEPQEDTRLW	0
MEKSFSDLF	0
TEIGIHLNAY	0
AEDMTSKDYYF	0
EEANLELIRLF	0
KEAGVFVPRSF	0
EEALKIFQKI	0
AELQQHDVAQGQW	0
MEQISIIERF	0
TENQRPKTGF	0
MELEKPVLI	0
EEIASTDLKY	0
IEKETKEYF	0
QENHFVEGLLY	0
FGPYNVSHL	1
EEHFYRGGKVSW	0
EEVQAMQSF	0
AQNAVRLHY	0
EEETLDTIKQY	0
EDEGVSQRKF	0
AEPDESNARYF	0
EEFFMDLHNF	0
EESDLSRQY	0
EEEYQIQKW	0
EELGQAEELRQY	0
AEINYGIRF	0
HARIHLRDY	0
AEKNDFVIFLF	0
AESLFKESYY	0
AEGLLSHYL	0
EEQVEIRSGF	0
REIDVAKNQSFW	0
SEHSIIKDF	0
TEVDPTHFEKRF	0
SELEKIQKF	0
EETSAIRVGF	0
NEDLNQLIKRY	0
DEDSSRPVW	0
AAHPIRLF	0
TEQEASYGRDAF	0
EEEGDRVITY	0
SEFVIPSVYW	0
AEVKLLRQY	0
AELLDATQHTL	0
RIHESSPLDL	1
SEEPILKWY	0
QFETKKLY	0
AEAFLLRLY	0
AEFKEAFQL	0
GEIDTRFSF	0
DEGFIIRHF	0
AESYRIQTY	0
AEFNRIMSL	0
VDAVLGKGHQY	0
AEQQVPLVLW	0
TEQDLKEYF	0
ILQDPRLITPL	1
QEDYHRLLTKY	0
SEMIDKLTL	0
AQQVEKLMEAM	0
SEQDPLLKNL	0
NDKTIKLW	0
EAQVRKENQW	0
QEIEELTKI	0
SEDGTVRIW	0
SEDGTVRLW	0
AEVNASPLKHF	0
SEEVRPAGMVW	0
EELWRKLSF	0
AEALRISDVHF	0
AEELLRIGL	0
NEAVPQVKF	0
EITYDKLNKW	0
AEVDTRESLVKF	0
EELKELKEY	0
GESVLKLTF	0
PDEVIKKW	0
SELSGLPFYW	0
EDGISSVKF	0
EIDQDKYAVRF	0
RELQPSEEVTW	0
ILPPLTHEL	1
VEIQFPAEHGW	0
NELEGRDAIFKQF	0
ELEGERPHSF	0
TEMAPTASSF	0
FLPRQPPMSL	1
SEITEQEKDFLW	0
EEYQREGIEW	0
GENVIISHF	0
EEIIDAIRQEL	0
EELIDAIRQEL	0
AETVQTVRY	0
VMAPRTLIL	1
VMAPRTLLL	1
ENLIKHVQGW	0
HEEPESFFTW	0
EFTHKDGVW	0
FEQVDLIRPW	0
KLIDRTESL	1
AEQQDSGRLYL	0
GENDRGVSF	0
DESNPLGRAGIW	0
EEQVARESY	0
DESDVKDLAF	0
KEFTGIDNLW	0
EETILIIRRL	0
EEFDRFTGYW	0
AEQSVLFKSL	0
NENPLRALY	0
AEFRDPLGY	0
EETQAVMKVY	0
AEVIAKNNSF	0
EEQPQGWVSW	0
NEVEVQEGF	0
TELGRPDEEYW	0
EEYYYAKDY	0
RELEKVLHKF	0
TIFGKAHSL	1
TEAWVLETAGRLW	0
AEQKYQSTLW	0
DEGELVQQW	0
EEAQWVRKYF	0
EEAEIIRKY	0
QEYEFEKQF	0
LEEASLLHQF	0
LENPSHVQLW	0
EEARLKSFQNW	0
SENKMVPSEF	0
NENPGRNVSVSW	0
EMEHLLERSWY	0
MEIGKTETF	0
ADYEARESW	0
EETEDYRQF	0
QEQEIDGKSL	0
EDAYKKQF	0
EEETTRISY	0
AEPYRPIQY	0
EEDQRTYVF	0
AELQARSNIW	0
AEEDLSGTQF	0
EEFDSFRIF	0
METTVEDLQW	0
AEMEIDRILF	0
QENSSGQSFF	0
QEKLPSDLDGM	0
SENAIVWKI	0
AESPPRFYF	0
EELDLPAVFL	0
AERVGLHKVF	0
VDSGILRVW	0
SENDVIRLI	0
SEIDQLFRI	0
EELNKTKPIW	0
EEGPDVLRW	0
DEAMAIGGHW	0
EINKIIRDLW	0
HEGDIILKI	0
ETSDLRNKW	0
VENNLILKM	0
IEPEEVARLW	0
AETDAIRFL	0
AEDVKLLQF	0
NAPLVHATL	1
EESLVLNKGRAY	0
IELEETIKVW	0
EEAERELERW	0
EPDFVAKF	0
EEAAAKPKSLW	0
SEQSLILGQF	0
AEAHARIHL	0
AEKLYLFQY	0
AEWDQVTVY	0
AEILEVLHSL	0
REFNKYLAY	0
AEAERVGLHKVF	0
AEIKIIREAY	0
TEQEIRSLF	0
IEALFPQKF	0
AENGFLPIHLL	0
TEIDEKEYI	0
SEFFRSGKY	0
GEQELFVQF	0
AEQIIFDHF	0
AEWLYSQGKGRAY	0
DENLGSVKQY	0
MEQYIRETY	0
TEEILEKSF	0
TEEALHASHGFMW	0
EEMHHLLEQF	0
QELQTISPLF	0
AEKELHEKF	0
TEFQMRLLW	0
QEELALQHF	0
SEANEELRQKF	0
EEIQRAFAM	0
EEWVQQLKF	0
AEKLGGQSY	0
VENEVIKSL	0
LEHEYIHNF	0
MEEVLIPDQKY	0
QEIQVTSIHW	0
EDELVKKY	0
QETTYLKPTF	0
EEGMYVLRW	0
EEQVSKNLF	0
WEANDRNETW	0
SLPLPNFSSL	1
RENLRTALRYY	0
REEDFPSLREY	0
QEGDLPNAVLLF	0
QEGLIPGSQFW	0
EELKIPKDY	0
QEAFILRLF	0
QEAIQAQKIW	0
EETERIVTTY	0
TEINFTQKL	0
EELNSSIQKL	0
QEHQDPNSYSW	0
AEQELEQVRM	0
AEQRPGSILY	0
TWDERFSAL	1
AEVENVFHSL	0
LENIFTKSY	0
QEQEIDGKSLLLM	0
AESAFSFKKLL	0
ADQLRALGW	0
EELLGRSIYEY	0
TENDHVLLFW	0
QEDLETMQAF	0
EEAVTSIQQLF	0
SETDSFKLAY	0
AELRHLNLAF	0
EEGAVDKSY	0
AEKDSLDPSF	0
LEIEAENHYW	0
EEAQYQREY	0
QESEDTAKAGF	0
EIDAIGTKRY	0
EEQEPLRKQFL	0
AEPTGDVGGGDRW	0
TEDEFKRLF	0
EEQSHPARLY	0
LEADPYSKW	0
SELPGNPNAVW	0
TELLLKEGF	0
SELSPEDQRVF	0
FSPNRVIGL	1
LEADLEKKF	0
EELGLVTHL	0
SELKTVPQRMW	0
QEAQNNLKIF	0
SEASRLAHY	0
EEIRFPRTL	0
KEEDIVEDGW	0
QEWDKYCHY	0
TEIQTVNKQF	0
VFLQRLMAL	1
TEALHFVAAAW	0
QEAGIKTAF	0
AEASVMTQL	0
EQDQAVHLW	0
AEMPLFKLY	0
EELERTAELY	0
EEQLKVHGF	0
LEILDDTVQRF	0
EADSEKARLLL	0
TEAISVGEKLY	0
QEFERNLARF	0
VLPDSGHLHPL	1
SELRLDSVVQW	0
SELFGPRAAF	0
VLSERDYESL	1
GEIDKVQYI	0
KEVQYLYRVF	0
FAVDLEHHSY	0
EEAPNVFQLY	0
AEMLEDLHI	0
KEQENLLKQRW	0
SENLLTENTW	0
EEFNREMFW	0
MEWDKIWAF	0
VEAYNIKSNEW	0
QEIYGGSDSRF	0
EEIQKPEEKVTW	0
QEIPVNVRF	0
HEFVAKGHLF	0
VVNGRVLEL	1
SEDRPFAVGY	0
NFPEHIFPAL	1
EEALILDNKY	0
AEMLSTEALRL	0
VQVDPRKY	0
QEIDPTKENQL	0
EELDFQKNI	0
MEEALFQHF	0
IEVDGKQVELALW	0
AEGLAKLMF	0
AEFLQKLLPGY	0
MELSAVGERVF	0
AEKTWVQLF	0
LENDIRTFF	0
NEIGAIEKAVIW	0
NEMIEAAKAVY	0
DEVSRLESFW	0
DEMAAVMGF	0
KETIIAFAW	0
QEAEEFLYRF	0
AETEPIVKM	0
DENIKSFIW	0
NEVSVIKEGW	0
TEDYFGKESLW	0
IFRVNLRTL	1
EEQLIAAKF	0
EEESQRLSW	0
QEMNTLFRF	0
AEAKLSSFW	0
EEDGDHNRTF	0
AEDHNVYIYY	0
QEDNTNLARVL	0
SEFENTTRSVF	0
VETSALGHEW	0
EEFGQAFSF	0
AEMLRSISF	0
QEVGYSIRF	0
SEMEANFKNL	0
QEFHGPTEHIY	0
EINIDHKF	0
AEFEVVRTI	0
EEWLGRTLPGSDW	0
TIPVSPLHL	1
VESELLHTY	0
EEQEKLNVW	0
YFAERVTSL	1
EEIKQSHSF	0
QEISSLVKYF	0
AEASALQQQQYY	0
EEMDFERGIW	0
EEIVYPQKAYY	0
AESLYEIRF	0
QEAEQLKNQI	0
SENYISDPTILW	0
GEVLISRVY	0
IEIFRYSFY	0
QEYQKALQEY	0
KESEAQISWF	0
EEAKDLLSDW	0
EELRELAESW	0
QEAIQDLWQW	0
AEMDRIFANTESY	0
AEDEEGYRKLI	0
AENTLSKLL	0
QEIEDKMKGF	0
EEKEPLAVDSW	0
SEALKFHLY	0
ELERDKRVTW	0
TEATQVYPKLY	0
AEHDVTVKYY	0
AEMTGYVVTRW	0
EENPQKLAF	0
SENDMRFVY	0
EEMTGYVATRW	0
AEISKILEAW	0
SEAQVQKFL	0
AEGQSPLSQKY	0
NEPYIFKVF	0
EELGELLQQF	0
YEIDTGEETKF	0
EEEFPSQSF	0
TSPQFQQAL	1
YSPVSRIGL	1
EAFEAIPRAL	1
SEDQVSKTSIGW	0
AERQLQVQW	0
MENEMRTQL	0
QEGNLERVNFW	0
SEQPFLLVTY	0
QEQEIEHHL	0
EELERILVY	0
[truncated: 2,799 more rows]

## Sheet: B4405 peptides
B4405 peptides	Non-B44
AEIGEGAYGKVF	0		Total peptides	5436
AEMDGAAAAKQVM	0		Number Non-B44	937
EEVDLSKDIQHW	0		Percent Non-B44	0.172369
AEDALHNLDRKW	0
TEKELAEAASKW	0
AEFTKSIAKF	0
TEHYDIPKVSW	0
AEQYDAFVKF	0
AEGFHARLQEF	0
HENWVNAVHW	0
AEAYADLVKQAW	0
EELHYFVQNHF	0
AEVFPLKVFGY	0
AEVLSEEPILKW	0
AEHPAGHLVLKW	0
SELGELGKVQF	0
NEKGEYPSGINTW	0
REIAPGLTGSEW	0
TEAAHPIRLF	0
AEDLNSRVSYW	0
TEQSQIKGYVW	0
TEADVEEALRLF	0
AEAVQERQQYAW	0
SEVDLAKPLVKF	0
SEADARIFKAW	0
HEDPEVKFNW	0
AEVETDKATVGF	0
VDLSKDIQHW	0
NEQYEHASIHLW	0
AEFDTPGHTLSW	0
VESEVSQKSLW	0
AEFEEPRVIDLW	0
QELKLIGEYGL	0
QEKNPLPSKETI	0
EEAYNAVVRYF	0
EEMYPPEIGDFAF	0
AEAPVAGLPAFL	0
SEDSVVKAVSW	0
HEQEAILHNF	0
EEISAAAIKAQF	0
AEVGQYEQVKQLF	0
QEAIPDEVIKKW	0
AEVEGAGVKAW	0
EGPVDVRHVQW	0
PDEAHLIQRW	0
HEQQFAHPPLL	0
DEMDSIHDVTF	0
AEQYESFVKF	0
AESNPTHYGF	0
AEIAAQRTINW	0
SEMNTDKQYF	0
AEGKFWTHW	0
SEFKYNKPAFL	0
EEAPPATQNF	0
AEDEAEAAAAAKF	0
AEKAVIDLNNRW	0
SEIDLVQIKQMF	0
SEQSLGQKLVIW	0
SEIEDSTKQVF	0
EELNQSLKDAW	0
AETDLSQGVARW	0
QENGSLVEIRNF	0
EEISTAISKPVGF	0
AETSPAPIPNGF	0
EVDLSKDIQHW	0
TEMLPSILNQL	0
LEADIIGDTSGHF	0
SEFDSISKNTW	0
AELKAPGISY	0
EDALHNLDRKW	0
AEDYSVDENGQRW	0
SEGKILTTGF	0
TEIDQDKYAVRF	0
GEVDDSREHSF	0
AEDEELVLHLL	0
AEDEDLRVHF	0
EEALHASHGF	0
GPVDVRHVQW	0
EEIYPPEVAEF	0
AAPTALASRDGSL	1
AEFAKKQPWW	0
SAPELESKESVL	1
DVSSEGVKGAKSF	0
AELEDDFKEGY	0
AELAKVINDGLF	0
AEAQLRFIQAW	0
AEIETDKATIGF	0
EEEPEGGFSKW	0
TEADVGITKF	0
KEIEDAEKYSF	0
SEASPIGKSPYTL	0
AEDDNIYQQKI	0
SEGEWASGGVRSF	0
AEQDFISKFF	0
TEVSLLRVGW	0
AEQRIGPLAFL	0
AEQDLTTKNVSI	0
VEEPSRPSASW	0
AEQNSFKVFF	0
QELDSTDGAKVF	0
SEQVQGAQKQF	0
MEIDIPHVWL	0
EEALHASHGFMW	0
AENGFLPIHL	0
AEFNLRHDW	0
EEIDLEGKFVQL	0
AEMDSTPVGYQY	0
TPVQGSIPEGKPL	1
LEFDPAQRITL	0
QEQERLLKEGF	0
AEQSSHIDVVRF	0
SEAVYQHLF	0
EEDEDAYKKQF	0
SEQQALHTVQY	0
AEVKGVYQF	0
HEMEKAFAF	0
SEVNATGVAMLF	0
AEHPTIKIFW	0
SEAGSHTLQSM	0
TESILHFAGY	0
TEADYYHTELW	0
AEAEELKPFFM	0
AEIQNVEGQNL	0
EEIITKEIEANEW	0
SEFLYDKALTF	0
MELPHGGEGW	0
SEQDWSAIQNF	0
AEIPQQVVGYF	0
AEINENNVREF	0
SEGDLRKAITF	0
AELDPVNSYQAW	0
HEVEQGIDAKW	0
GEVEYHVISTF	0
AEFLSEHPNVTL	0
AEELPHIHAF	0
SENITQKVVW	0
KEAQVQYPLQTF	0
AESLVRNLQW	0
AEKAVTKEEF	0
TENDIRVMF	0
AEEIGDKVLVF	0
AEWAIENPAVF	0
EELTLEGIRQF	0
SEHMVSQETSGF	0
FEVEEADGNKQW	0
AENKHVIDFF	0
SEIDQLFRIF	0
EEAALEQAVKF	0
AEVEVSIPAKL	0
VELSPLKGSVSW	0
EQYEHASIHLW	0
EELTIDHVPIW	0
AEVTLKTYW	0
SEGEDLIRFF	0
AEAQPPSHPPSF	0
METNGPGHQLW	0
EEAFHQGLISAW	0
AEGEVVQVKW	0
AEVAEHVQY	0
EEFTHKDGVW	0
AEMLTGKTLF	0
AEMITGKTLF	0
GEIDGNKVTLDW	0
MEQVIFKYL	0
TEEFNREMFW	0
IEMKPHPWFF	0
YEILATHPTW	0
EEDPEVNVEM	0
AEQLFHLNF	0
MEVEVDGQKF	0
AEFFQMESQKF	0
AEDFLEKLAF	0
SENLIKHVQGW	0
AEAEELKPFF	0
AEEALKYIGF	0
AEDAGATEVKF	0
QEALNLFKSIW	0
AEAEAAAVHGARF	0
KLPALPTQAL	1
HEIESAGQTW	0
AELDPSIAVGF	0
AEMDSQFDSTTGF	0
KEIELIGSGGF	0
EELYTKKLW	0
AEDPQASAASGW	0
EEDPYLVVNPNYL	0
KEMLPHVGVSDF	0
EEVFTEVANLF	0
SEALPGDNVGF	0
AELMDKPLTF	0
AEVGFVRFF	0
GEWTAPAPEF	0
EEYRPEFSNF	0
EEIDENFKALF	0
EEISNLKAAF	0
EEAQIFRPLKF	0
SEQQHSAQAMF	0
AEDPAGLKVPLLL	0
SEMFPVLPGSHL	0
TESPLVKAIF	0
NEDNGIIKAF	0
AEDLNTRVAYW	0
EELKETIKKLL	0
NEMDPSDISNSM	0
EELNDLIQRF	0
AENQTVVKY	0
AESFVNVKRW	0
EEYPDRIMNTF	0
AEYNSDLHQF	0
KEAPFVPVGI	0
EEFLNGRAVY	0
AELPAKILVEF	0
SEITYDKLNKW	0
AAPGLIGNVM	1
EEDAALFKAW	0
EETPLTAAQLF	0
SEDTAVQHGL	0
QEYEDSGGSKTF	0
DALHNLDRKW	0
EIREAFRVF	0
AEFPLDPQLAKM	0
AEIEHFIHII	0
AEIEHFIHLI	0
SELAGHQTSAESW	0
SEIFPLETPAF	0
DEQTPIHISW	0
EEWNDPPAVKW	0
AEQRIGPLAF	0
AAPELIQGKSYL	1
SEVDLTRSFSF	0
SEIYIHGLGL	0
AEGQTSINKTF	0
MEMVNKVGQTAF	0
EELEQFARTF	0
HEDWIRGVEW	0
GEIDYEAIVKL	0
AEAVQKFFL	0
QEFMILPVGAANF	0
AEDTAHPKLVF	0
NEISERVVQHF	0
SEFENQGSRPLF	0
LENDKTIKLW	0
REAEFTKSIAKF	0
AEAEAVREVY	0
SEDGKVFFW	0
SEKAGIIQDTW	0
SENYIHVHF	0
EELDPESREYW	0
AEASPDAQVPVFL	0
EEIFGPVQPLF	0
EEINKIIRDLW	0
AEASALYGRAL	0
SEAGNFGGNSF	0
EEQYLAAVRKF	0
EEHRLPFWL	0
EEDKLEQIKKW	0
AELDPHILAVF	0
DLSKDIQHW	0
SEGELVVKF	0
AEMALRSEGF	0
AEALLHPFF	0
VEVAEESGRLW	0
AEQYVSAFSKL	0
AESSPNEPKAATL	0
SEIFHSQSF	0
MEDGLEGMMF	0
VEQEENRFSF	0
EELEQKYTY	0
AEEKDELLHFF	0
EEKSIDLIQKW	0
AEINNIIKIVGL	0
EEFDARWVTY	0
QEFGVPHQY	0
AELRYDLPASY	0
AEGDISNVANGF	0
EEAPSTSGMGF	0
EELPHIHAF	0
YSPEVSSKAYL	1
VEGFWSKDQSQW	0
SEADGGGEPKVVF	0
EEEGNLLRSW	0
SELDPAVMDQF	0
DEIERKFDKW	0
TEQFPQAFEF	0
EEEPPPVKIAW	0
LGPAGGDREAL	1
AEQELANLEKW	0
IEDPQIQAHW	0
AELMNRPEVTY	0
IDQDKYAVRF	0
EEETSDLRNKW	0
GEDVETSKKW	0
LEGNPDTHSW	0
SEQGDVKLADF	0
EEQGMILKQTF	0
SEHVFDHPW	0
AEEKLHLLEF	0
SEDGKIHVW	0
AEVFPLKVF	0
NEASGLYQMF	0
AEIPEGYVPEHW	0
AEVGGMQLRF	0
AEIELPDVEPAAF	0
MENIHSEMY	0
YAYDGKDYIAL	1
YAYDGKDYLAL	1
FLSEHPNVTL	1
YGPPGTGKTL	1
AEEDFYEKL	0
METHIMHTF	0
NEQKEVISKF	0
AEQTLNNIKQF	0
SEAAYKEAFEI	0
AEIEHFIHI	0
AEIEHFIHL	0
AELDPSIAVGFF	0
YEHASIHLW	0
EELDSLIKATI	0
AEFEVHEVY	0
AELLQKVITLY	0
AEKLITQTF	0
AEFNSTPAVF	0
EEIREAFRVF	0
AEKEPEQPPALW	0
SEDDAVTAAQQF	0
EEIAIIPSKKL	0
KELFEGVQKW	0
EEHEFFHIL	0
QEIEYLTKQVEL	0
MEQFTKANFW	0
NEMIRNPGEGHFW	0
SEELPWGDLSL	0
KEEAAEYAKLL	0
AEAAAVHGARF	0
AEFEDTLKTF	0
QEVDASIFKAW	0
TEHDLLGTEAW	0
RLPVGGFRSL	1
TELFRDSGTMW	0
AEAELGTFPRAF	0
EEIYPPKLHQF	0
SEFTGVWKY	0
LEQANDDARTF	0
EEASLLHQF	0
SELIAKIPNFW	0
TEEDVKFYL	0
MEIDIPHVW	0
EEMGDYIRSY	0
DEDPTGNKALW	0
AEITDKLGLHSL	0
EELQQKVSY	0
AERDLYRDTW	0
QEKNTLPTKETI	0
AEQDFISKF	0
EEALQTIFNRW	0
AEGKLISVEY	0
EEIPNLENSNF	0
GEQDQAVHLW	0
EDEDAYKKQF	0
EEDVRPIFW	0
KENPLQFKF	0
DEMTGYVATRW	0
SEETPLTAAQLF	0
QESSGIAGILKW	0
TEIHNEPFLTLW	0
GEDTFVHIW	0
SEALALTQTW	0
PELESKESVL	0
SEEENVVLKF	0
VILHHEYF	0
EELFHLLNF	0
AEIDPKQLVDI	0
REIAQDFKTDLRF	0
AEKKDPQGLGL	0
EEMYPPEIGDF	0
AEESAIRVGF	0
AEIDFRLVSF	0
AEAFLEHLW	0
LEQKELLSNW	0
EEDFYRGGKVSW	0
AEDGLLFKFL	0
EELNFRNPLGM	0
AEALAAAQQHF	0
QEMSPEKLQQY	0
SEMEQLKEAF	0
NELFGKIQAEF	0
QEQNIKPQFF	0
SFEDAKEAL	1
AEAEPFTDSSLF	0
YEFDEQGHSTW	0
AELTEEINKW	0
EEFFYEKAIL	0
SEAFVIKGL	0
TEQSVDYRHKF	0
EEQVSTTERVF	0
AENPFVVSMF	0
YEQLLDVKL	0
YEQLLDVKI	0
SEIRSISVNQW	0
AEIEKFDKSKL	0
SEIEQAVQSL	0
TEAQSLLRALF	0
REELLGPTAQW	0
TLNASILNSL	1
YEKEDSDEVHL	0
AEMAQNAVRL	0
AEVDKVTGRF	0
HLPETKFSEL	1
AELDDKSISDMW	0
SEEGPDVLRW	0
DEDAYKKQF	0
TIIDTKGVTAL	1
DEVRLDPNVQKW	0
EEDEAGGRFVAF	0
AEHLDHVMF	0
LEMNSDLKAQL	0
SEDDGVVMTF	0
KEWEKVFEM	0
SEGIELITKF	0
SENPLPTVEI	0
TPVKIEGYEDQV	0
SEEDLKVLF	0
AEIPGLSINF	0
PSETQFSHL	1
KEPEQPPALW	0
QEADGQKISW	0
EEIDTSRLFEW	0
NEIEHIPVW	0
TEKTTTVKF	0
MEKEFEDGIINW	0
EFTKSIAKF	0
SEEDVSQFDSKF	0
AEDTEAKNPF	0
VEMYDPTRNEW	0
AELKSSTVGL	0
AEFKEAFSLF	0
LRPDSPAHVLL	1
EEDPFGLDKFL	0
AEESLPTTPFYF	0
QEQEVGDGTNFVL	0
AEEAYNAVVRY	0
SEEQVSKNLF	0
EEQWTKALKF	0
TEQDIIDLPALF	0
SEVDMLKIRSEF	0
DEIDRPGSFAW	0
MDSHEEKVF	0
AEGKKLGLVGW	0
AEELGRGIALF	0
SEQQIVSNTL	0
EEEETSDLRNKW	0
EEEKYAFVNW	0
AENIFKSVSF	0
EEIQQRLAQF	0
EELAENILKW	0
TENKPLGFSF	0
AENPHSEYGL	0
QELDLSKEAFFF	0
EEILKAFKL	0
EEFGRFASF	0
SEFEKLSDFF	0
QEMDENPQQLKL	0
TENPVIMGL	0
EISERVVQHF	0
SELKDFFQSY	0
SEENVIREF	0
TEDSSLQEKF	0
AEEEAYKSELF	0
SEIDQINKVF	0
AENETNEVNF	0
TEQHFPHPIQSF	0
EADARIFKAW	0
EESLRTYLF	0
AESGVERQVLL	0
EEIYAPKLQEF	0
SEIFHSQSFL	0
EEQLIDGILYAF	0
QEFLTKLAF	0
EELPGLDSQW	0
YEIDDRDVNKI	0
NEITESGRIGF	0
AEIEETYANF	0
AEAEQTLRF	0
QELQEINRVY	0
REYHTDTTVKF	0
MEQPIKVTEW	0
NEMLVKSQF	0
AEDMEIDIPHVW	0
AEHQVGEDGFLL	0
AEEWYKSKF	0
SEYSKQMQRF	0
AEAEVDNSKQLI	0
AEGIHTGQF	0
AEKAPTNIVY	0
EALHASHGF	0
QEEINEVKTW	0
TETVHIFKL	0
EEMDLKVLQF	0
PYDQSPGPKHL	1
AEQVSHHPPISAF	0
EEVLIHGVSY	0
AEIGQVKQEL	0
QEVERILYF	0
LEMDETSALKF	0
SEGKVFINI	0
YEIFSKEVF	0
MDYARAGNKAAF	1
LEVSFEPPKW	0
SETLPSKIQQW	0
QEQEALVNRLW	0
SEVNATGVAML	0
SEVILHHEYF	0
AEQLQEIIARL	0
AEPPVIGSTAHQW	0
SENQRLVSQDNF	0
NEDPQLKSLW	0
SENLLPQNAPNYW	0
AESSPDPQALWF	0
QETDVDLSGVKF	0
HEAFIEEGTFLF	0
SEADMERPLQEL	0
KEFEDGIINW	0
PDSGHLHPL	1
SEQESGNGRDVLM	0
TDGSVPEAQSAL	1
VEQGIDAKW	0
EEINPASQTNM	0
QESRPFSVDFF	0
SEAELKQVQTL	0
QEQLPDLHSHF	0
AEFKEAFQLF	0
TEDPHTVLVEF	0
NEIKDSVVAGF	0
LESFIDTQKF	0
EEASNQLINHI	0
AEKYPQLTGF	0
NEIEALETSRL	0
VSSEGVKGAKSF	0
AEDSVMDHHF	0
AEIRHVLVTL	0
IEISELPVRTW	0
SEEDRVVVIRF	0
AENIGDGRSPEF	0
QEQLKITTF	0
RISSHFLQQPRPL	1
SEIELFRVF	0
HENEVKSVAW	0
AENNLGEGVIVKI	0
EEMPATKGGFSF	0
AEPDFVVTDF	0
EEIFGTIGM	0
EEVPTQESVKW	0
REKLPSSEVVKF	0
SEDGFIKELF	0
SEDGLLKLW	0
EEVDYTEKLKF	0
EEFSNEERVLF	0
EEITPTIQKL	0
AEIQGNINKVNTF	0
AENLFRAFL	0
NELNIIHKF	0
SEELDQKTF	0
AEALPRPNWEL	0
TEAPVLNIQF	0
AEDGPRVVF	0
TLPKISPSSL	1
AEAGAGSATEFQF	0
SENLLGKQF	0
KELELVTKAGF	0
QEVTHSVRIGF	0
AEEGTAKLIEF	0
AEMKEYITKF	0
AEKELHEKFDLL	0
AEGITFIKF	0
SEYDRGVNTF	0
TEAFLADAKW	0
REDVISSIRNF	0
EDEDLRVHF	0
TEMESMKTTL	0
LEQDPEGLHLW	0
REFKLSKVW	0
YLNENPLRAL	1
AEGEIYTKL	0
EEQLNRYEMY	0
AELDMLKDPSF	0
EEVNLNGSGKL	0
AEEEPHLVEQF	0
AEANHFIDL	0
SEAQEGLQKF	0
SESQDQVFLRW	0
AEVGAAGKGYLW	0
AEGGPDERSLYI	0
EEAREAGSPAQEF	0
GEIQEIVKTGLW	0
DEIDAIGGARF	0
TENKELKTVTF	0
EEAENTLQSF	0
DELEIIEGMKF	0
SEIKISNPTEF	0
SEIHNLQNKF	0
QEQEVGDGTNF	0
EELHVIDVKF	0
NEMQPNGKVF	0
AEEDSVLEKL	0
MFPLVKSAL	1
SEIDVSSEGV	0
AELQSKLKDLF	0
AEALLSDLHAF	0
AEVLGQPIVW	0
SEGDAHAGFNF	0
SEDGITKIMF	0
AEVEYNGGFHL	0
KEVTYELDHPGF	0
TEAKAVPYQKF	0
AEVMPAQWEF	0
NELGVGGTSQW	0
AEGLPTPIIYW	0
TEMAIGIEKNSL	0
QEGAVHVLQF	0
AEIQHAEEF	0
AESAQGKNIFF	0
KIGEHTPSAL	1
AELWKNPTAF	0
TEEQVSEPKKW	0
QEMNIPEKGF	0
ALHNLDRKW	0
EESQFHPLEW	0
HEIEALKSF	0
MEATYINHNF	0
EEFQKELSQW	0
AEAPVQEEKL	0
SEDGDITDKSL	0
EEHGKAFNLF	0
AERDVYTGDAL	0
TELEYIHALTL	0
HEQDLGPALEW	0
EETSDLRNKW	0
AEMDSTPVGY	0
AEAEKTFSY	0
AEQELRVAQTEF	0
TEIAPTGIESL	0
SEEETRVVF	0
EELVSVPDAKF	0
TESQQIRYF	0
EELQDLKGVW	0
AEFLERLHLF	0
EENPSLNIQF	0
EEAIIEPVIKW	0
AESLVHVHF	0
QEIEIGESGF	0
SEVTEEGVRF	0
AENDIKESSAVF	0
AEDSALQYMNF	0
SEEDNVKLLKF	0
REAPSPTGGVGSF	0
AEDLVANFF	0
AEATALVHTL	0
EEIAFLKKL	0
IEKETKEYFESW	0
ALNTSKYLEL	1
AETYVEGQRI	0
EEFFDDPKNW	0
QEMNYIQKTLF	0
EEVSPQLFTF	0
DEMMKSYVAW	0
QEVFEKATF	0
NEATMVLVSW	0
GEMMDLQHGSLF	0
EEDRVVVIRF	0
SPYTEIHL	1
SEAEDLVANFF	0
SENPNEVFRF	0
SEGEDLIRF	0
QEGVGEGKVMF	0
EEVLIPDQKY	0
SEFGLKISF	0
EVTHSVRIGF	0
SEIEYYAML	0
TEIDARAGTFQAF	0
AELFNMQPLF	0
KELDVQIIGVKF	0
AENLLMGKEVGF	0
AEIQDGRFNLF	0
AEIDAHLVAL	0
EEKDELLHFF	0
IENPALLRW	0
SETKGIWMW	0
AEDDIRQNF	0
AEDPLGAIHL	0
AEADSKLKQVYI	0
EENVGLHQTL	0
ISERVVQHF	0
TEMDSHEEKVF	0
MELDDTLKYSF	0
EEWLPRELW	0
AEDEGVSQRKF	0
AEEDPAHAF	0
SEIKVPDVEL	0
QEIESVSTQM	0
IQVYSRHPAEN	1
VFAEKITSL	1
AEGDLIEHF	0
EEAHRAQQYYF	0
EEIKDNRVVLF	0
QEDPNYSPQRF	0
NHPQTSVPNASAL	1
QEFLTDMKQVF	0
SEETLANNTW	0
SEAGSHTLQW	0
SEHDWPVHNNF	0
EEQAVLDRLTF	0
TEHSTVGLAQQW	0
EEIEATKNHVL	0
NETLIVSKF	0
EMDSHEEKVF	0
AELEGKLRVF	0
ADGIVSKNF	0
EESLPTTPFYF	0
SELDKLLSSF	0
AEADSEKARLL	0
AEALPKQSV	0
AEFAKLVEEF	0
EELRNLGWDF	0
AEHSPVPAGFGF	0
EELKFKTGL	0
AEGQLTLQQF	0
EEQRAHVQEFF	0
AEGVIVGHW	0
AEFLPDPSALQNL	0
EEYSNTRAYYF	0
SEMDGAQHAAW	0
QEIFDGIQPKMF	0
EERPEGSPTLF	0
AEGDLVRLL	0
SEFVKILDTF	0
SEMEMAHLYSL	0
EEMPATKGGF	0
SEMDSVLMKI	0
TELELKWQHW	0
SEQFLKQMY	0
AEEKTMPTTF	0
AEIVEGENHTY	0
AELRYDLPASYKF	0
EEPPPVKIAW	0
AELNKIFAL	0
AENVPASKF	0
SEMDVTGQAF	0
DEQFPEGFQF	0
AEFKKIFGL	0
AEKVEQLMEW	0
AEGGVTSEDYRTF	0
EEVQRKLGF	0
EEEVETFAF	0
AENIQPGEQKY	0
DENSVIKSF	0
AEQKVDVFEF	0
SEGELVELRW	0
QEIPVEQKEGAF	0
IESVIKELW	0
AELLSDYIRLL	0
AETDTPNRATF	0
METDLYKLL	0
QEQEIDGKSLLL	0
EESDIKWASRW	0
EENMRSVITF	0
AELDPVEYTL	0
AELEMGLLHL	0
TEMNGKNTFW	0
REVSVPTFSW	0
VEQSFFNDW	0
AEEIPNPSNKL	0
SEEFQIHVF	0
TEIKEITVSF	0
QEDIEGILQKF	0
EEQLPLGKASF	0
AEIDARNDSF	0
EETRPEGSYF	0
EEIGAEMALRTF	0
EEILPLGPNKALF	0
AEFSKTWEF	0
GEIDGNKVTL	0
AEGQPGQKQSTTF	0
SEPVGIYQGF	0
SELQARETF	0
SEMDSERLQY	0
EEIDLRSVGW	0
RLPETIDLGAL	1
AEAFEAIPRAL	0
SENKVIEPQYF	0
EEIQEEAERMF	0
HEQIGKAYIF	0
AEVSLMEVRF	0
EEIKETLIDW	0
NEITGQIKF	0
QEFNLPVRY	0
AEENPIVLEF	0
EEEKNFKAF	0
AENNPGKFWF	0
TEAYIAQRF	0
ADARIFKAW	0
EETVYNVFF	0
RLHEYYQPTAL	1
AEYVHGSQAW	0
TELPKAEKW	0
REDGVTPYMIFF	0
TETQVKIWF	0
SEADPSGVASI	0
TEATLHLLL	0
SEQLLHVIY	0
SENSLPGNFF	0
AEQEHTQEDLQQL	0
EEMDLFTKY	0
AEMDERFQQIL	0
YSPYQSGAGPM	1
SEAEQTLRF	0
SEDDLKTVF	0
EELETTKVTM	0
SEGNQVIRHQF	0
EDTAHPKLVF	0
TEQDSKDSTYSL	0
AEAKPPTVTM	0
EENIPENPLRF	0
TEHQQLEGWRW	0
AEEQLLKHGW	0
EEQRIKDMDLW	0
MEEMEFQRF	0
AEMGTRTFSAF	0
SETSVPDHVVW	0
EEQQDILSKF	0
TEAWNKVAHSF	0
VLHLVGLDSL	1
QEQADSLERSL	0
QERDPSKIKW	0
QEAWQKGVLF	0
DENPQQLKL	0
NEMIIGGGMAF	0
QEMPWNVRM	0
AEEAEPQGAAW	0
HLFSGHLSTL	1
VEQHIGNIFMF	0
EDKENYKKF	0
TEENVKVLF	0
NGFLPIHL	0
EVDDERKLRTF	0
EEMMELREAF	0
AEAMNLGIRL	0
SEIEAKVRY	0
EEATDLLAYW	0
SESTNQRVLWW	0
AEMAVQQNPHSW	0
SEQRFPVATM	0
EEAPQTPVAF	0
TENVIRENQW	0
SEMKVLATDF	0
AEVDKLELMF	0
MEQNTEGVKW	0
QEQEQLLKEGF	0
AETAKEWFL	0
SESVPPVTDW	0
AEMIQKGEQLFL	0
QLPQLPLAAL	1
SEGLIKALF	0
SEAAPLLVHV	0
QESLPSGIVNF	0
TENDIYNFF	0
AEKLPNLTHL	0
FLPNAPKAL	1
VENNPAIKW	0
KEIELPSGQLM	0
GEIKVLQGF	0
AEFKEAFSL	0
SELEDLKDAKL	0
EEAEPIPDIHW	0
KNPLPSKETI	1
ALHQARLLAL	1
EEFLRQEHF	0
SENSYVSPRI	0
LGPGPGPTTPL	1
SESASSSIRF	0
EEQQIQEKVATF	0
GEMTALREEL	0
AEALQAYGVRF	0
QEAIDEVKRQW	0
QEVDVNSFSW	0
FTKSIAKF	0
TESLLRLEW	0
MENGIVRNW	0
AELDRQIKSF	0
EELGELSEQF	0
AEDEPQHLEF	0
TESNLGAKVFF	0
EEDLHLGTSF	0
AESLFLPRTDYSF	0
AEGWATPLNGF	0
VEAPFIPKF	0
GESEKLVRLLF	0
QEGLRIQNW	0
TEQDLTKLLL	0
SEVDLTRSF	0
EEAGAPDAKF	0
QEMFPQVPYHL	0
AENNLAGGVLRF	0
AENQGLEGPVF	0
AELQPRGSNTF	0
EEDPFGLDKF	0
GEQDLIEDLKL	0
TESILRGIF	0
EEAEVINQKL	0
AESEEGPDVLRW	0
EEIEAKNKENF	0
AELFGLLVKL	0
VDVVDPKQL	0
LEPEELYQTF	0
AEDGLLFKF	0
EEIERFFKL	0
SEALGRAVGQW	0
EEFQHAMGGVPAW	0
SELDNVTFSF	0
EEMLYGDSGSLF	0
EELEWQNRF	0
SESTNQRVLW	0
EEEARKAHQLW	0
VEQTAIKVSL	0
AEEDLAQQRAL	0
LEIDISSNKL	0
AEIEIVKEEF	0
SEIKASLKW	0
DELTKIWKI	0
NESEEVRQF	0
AEMEHLLERSW	0
KEFIHILYF	0
AEANIKIADF	0
KEIFFHYSEF	0
AEDGPRVVFM	0
SEAKPHLITHGF	0
EEFYNLVRF	0
GFHARLQEF	1
TEAEELRKLW	0
EEVPPPPEGL	0
EEARKKINSW	0
SEFIDSQRVW	0
NEIEDTFRQF	0
EEVDVTPTF	0
NEIGIPMVF	0
EEQLLKHGW	0
EEAPPPPLL	0
YEKDPGFEQF	0
SEDDRLPVIQMW	0
QEAATTQENVAW	0
SEEKLISKF	0
YLRELAVGSL	1
AEVAEHVQYM	0
LESDSFLKF	0
AEAKPITEML	0
TSPLRIVAL	1
AEREVSVPTF	0
EEFLSKVSI	0
AEYLKLEFI	0
GEQQLDVEHNLF	0
KEEIPTHSF	0
EEQNLKDLRVW	0
QELDLGSAGGRF	0
SEINKPNFY	0
EEMPESGAGSEF	0
AEIDEPNAF	0
AEQIKHILANF	0
ETEFHGLRF	0
NELEPTPGNTL	0
EEVSPNLVRY	0
HEERFLKNIGW	0
PLYVPVKF	1
AEIKAIFPNGQF	0
EELLSERAVQF	0
EEHVLVVRL	0
GEHGDSSVPVW	0
AEALGTLMRAW	0
NEYESRSLW	0
KIIDRAITSL	1
QEALVNRLW	0
SEKSEIHLF	0
SEAPNEKLFF	0
QEQLPDLNTHF	0
SEIGKAVGF	0
AEVDITGMTM	0
IREAFRVF	0
EEMDFPQLMKM	0
EEMGEVIKSSTF	0
EEMGEVLKSSTF	0
EIERKFDKW	0
HEAEESRVMLW	0
SEDLNGTVKF	0
AEIRAINEAY	0
SEFGSKIILL	0
MEVPTYLNF	0
QEVIISNWHW	0
SEHLTYLEF	0
YVDTAVRHVL	1
EEAPDYMYL	0
AEDDVKQITV	0
GETPQTDVRW	0
NELERNITI	0
EENGDLSFKL	0
GEVEGHPVW	0
MEADPELSKF	0
EEQRLVQQAF	0
AEESNEKFWQF	0
AEVPTQLVSYF	0
MAPSETQFSHL	1
YEGSPIKVTL	0
VEITELPVRTW	0
AEIDSVKMTL	0
LEINDVTRAW	0
NEVDPGDWQKF	0
AEVPFSPGLF	0
AELHDLKEVVL	0
AEERKLNTETF	0
TEDELVAHW	0
QELQPGTAYKF	0
VSPVVRVAV	1
REQQDLLFRF	0
EELEKTFTF	0
REIAGHIMEF	0
AELEELKQVLL	0
QEIERTPPTNF	0
AEVEAQKAQQL	0
EEIDIHNEFF	0
SEMIDKLTLTF	0
TEVTPVTGASL	0
EEMEEQVHSI	0
VGVLVGKDRSSF	0
EEISESVGKNQF	0
AESEQFGVVM	0
NSPIFDKPL	1
AEEEARKAHQLW	0
EEFAAALYHF	0
EEQIAYAMQM	0
AEVSQRFEQL	0
IEDSTKQVF	0
AEYENLTNKL	0
YEKPEAPEL	0
AEMDQILHGL	0
GEMDYKTYL	0
QEKQDFVQHF	0
AEIGNTIERF	0
QESNFDRVNF	0
AENKYDAIKF	0
AESDEGKLHVL	0
QEDMPHNQF	0
QEFEEKSGRTF	0
AEYLILHLI	0
EELGQVKYIF	0
EELGQVKYLF	0
TEDARHPESW	0
EEVDLSGNQL	0
NCPERIITL	1
MEEDEDAYKKQF	0
AEKELESHSSW	0
NEVKVEESSW	0
SELGAGNGGVVF	0
GNCPERIITL	1
AETPDIKLF	0
EEEFSKTPYTI	0
EEIMKEGKQF	0
NEIIEPVYF	0
REIDVAKNQSF	0
AELLQKVITL	0
AEYPFSSEQKW	0
NELKFYQGF	0
AEGNPTDQAGF	0
HEIDGKALF	0
NENDIRVMF	0
AEEESLKERLI	0
AGPLRKSSL	1
QEHILRFASW	0
EDGDHNRTF	0
EEYRGFTQDF	0
QEVIKAYGF	0
EEEHVILSMF	0
SEWMATGKSTAF	0
HEIDVINSRTQGF	0
TELEYIHAL	0
SELLDKFTW	0
AEISKYLTL	0
IERKFDKW	0
TEQTYPEVVRM	0
EEPEGGFSKW	0
YDSTKQKTEF	0
AELPGSSAVRL	0
SEHPSINKQEW	0
VAPGQEKISSL	1
YEQILNTKL	0
SENKKWVEF	0
EEMAEQERFLL	0
IESPHPVDW	0
HFYGKAIEL	1
QEQNEQDYRQF	0
SEEQRFNNF	0
QEADIQNSKF	0
VTHSVRIGF	0
FLVNHDFSPL	1
AELAIFRVF	0
SEIDPRENPDL	0
QEFLDRNSQF	0
KENPKEFFW	0
LTVQVARVY	0
EQRPSSLPVGPVL	1
AEMLFTGGYGL	0
QEVGYTIRF	0
EESEIRYSTW	0
AEYNSDLHQFF	0
WEIDNNPKVKF	0
AEQQITEVFVL	0
TLSDRQPAEL	1
AESAALHAGL	0
AEYVSAREW	0
TEFDDSLLRNF	0
REVDEQHQLVQW	0
AELMQTLRF	0
NSPLRENSF	1
TEESARGIIF	0
TEIDARAGTF	0
AEQKVEYTL	0
HISNSHPLSL	1
EEADLLQTKL	0
DENSAFLQF	0
YLNDDQVKEL	1
AENISHGLLL	0
NLPIWVNKL	1
KEWESEGKIILW	0
SENNRIFTL	0
NAPWAVTSL	1
SEPDFVAKF	0
EEAVGNIVKF	0
SEGNRISGATF	0
AEEEFQKELSQW	0
SEDPEGPRPSF	0
SEEEEALQKKF	0
AEYPANGSGADRI	0
QEAQHVLFL	0
EEQTQVAKAAF	0
SEISQQVRF	0
TEITHAVVI	0
EVILHHEYF	0
AELFKGKKGVLF	0
EENSAIIIQSW	0
HLPPGFLHL	1
TEIKVGVAY	0
SEAEHQRAYL	0
AEHFLEQQM	0
NEQPRQLFW	0
SEIRLPLKADF	0
EELVTGTVRTF	0
AEIPQQVVGY	0
EEMPLNVADLI	0
NEITIPVTF	0
IESPLFLKL	0
QEALIRTVF	0
AEEDKLEQIKKW	0
GEMIIVLHF	0
APVQEEKL	1
AEARAPSAGSDF	0
AEIAALRFL	0
VSAAGLVQGL	1
AESPAGHSFLSW	0
AEEYLYPDQTHF	0
TEQNFISKSGY	0
QEERTVGVAF	0
QEDQVAEEKW	0
AESSPFVERLL	0
SEYPIVDGKL	0
IEHGIVTNW	0
NEDISIIPPLF	0
AEIARLMEDL	0
FGPEWLRAL	1
EEIWLAAVKL	0
REIQDEELKKF	0
SEPDDSDPFSF	0
EEEAVTIEM	0
AEDTPVVQL	0
KEALPKAAF	0
SEILQKEVYLF	0
QELRITQSEF	0
AEWEWKAGF	0
TSPVINTSL	1
REFPKFFTF	0
EEINEVKTW	0
EEELGSKAKF	0
EEMVQRQTIW	0
AENNIQPIF	0
EEMEAFPEKF	0
EELVVQPLL	0
EEQKNLHFF	0
QEQQALGVEAW	0
YSVDENGQRW	0
KELILHNPVTL	0
SEDQVENSKNSW	0
AEIMRLLDDF	0
EAAAVHGARF	0
AEIETDKATI	0
AEIEDIRVL	0
TEAMRVIGF	0
HEVPYTTSF	0
SEMVPGKVEL	0
QEQEIDGKSLL	0
EERFLKNIGW	0
AEGPSDTKQFF	0
NEIKSEEVPAF	0
AEMDARTILL	0
LENPRFYGF	0
REAPIHLDF	0
SEFPEIDGQVF	0
QEVKLKVDSF	0
LEIVPNGITL	0
EEIAHNMQSTL	0
SEQVVQSVVHL	0
QEQEVFFKM	0
LLSPTPATAL	1
AEQKATEKQHITL	0
YEIDKTLGI	0
AEMIRQIEF	0
QELLTIAERW	0
VELWGGKDGPVGF	0
FLPARFYQAL	1
EEVEQGVKF	0
VELPIEANLVW	0
EEITGVINPAL	0
TEQDRVFFI	0
EEQKIVVKV	0
SENKIDFNDF	0
EENSAILHRF	0
AEILARDGPNAL	0
QEDLRTFSW	0
SEQKFLIGL	0
LSKDIQHW	0
SEEPLGRQLW	0
KEDVKVIFW	0
SEEGAEDRTF	0
VLSSLPLNSL	1
EEVRSLVTW	0
EDHVMHLL	0
FAYDGKDYLTL	1
AENKDEIALVLF	0
EEAESLKETF	0
AEYDNFFQHL	0
KEIIPTSEF	0
SESSREGAITF	0
AEVIDTPVF	0
SEIEKLSAAF	0
FEADSTVIEKW	0
EEAEWQTRW	0
SESIIEVLRF	0
EEQGAAHGPLGF	0
ELKTSLAQHF	0
AEEKSLLVGF	0
PGGATIHAL	1
TEIDDTKVF	0
AEKVPGINPSF	0
EEAQVRKENQW	0
VMSKLASFL	0
EEIGDKVLVF	0
EESEAYKSLF	0
VEVSPATERQW	0
SELEKTFNL	0
KESTLHLVL	0
VEGSGELFRW	0
EEIRKTFNI	0
EENEPTQNQF	0
EEASNFRSNF	0
TELKTQSPEF	0
SEKISYVYM	0
SEAEEAITSF	0
RINEILSNAL	1
AEINNIIKI	0
QESPLFNNVKL	0
SELDLTFNHL	0
AENFAEHVL	0
QEQPVVLHTW	0
AEIGNKDIKF	0
YMPPPYASL	1
RENTQTTIKLF	0
AEQPVSEVETRVI	0
MEIQERIENSF	0
TENDSTLVHRF	0
ALNPAALTAL	1
TENDPVSKIFF	0
SERLPDEKVELF	0
QEYEEQFKF	0
SEERFYTKW	0
QESAQNTKFF	0
EVDKVTGRF	0
SEDVSISKF	0
SEIATERDLVAW	0
EEADGGLKSW	0
AELESSKEQF	0
AESEELNRAL	0
KEKPPEEPTTW	0
AEDEEGYRKL	0
IEQDTDTKITI	0
EEQHPELTPLL	0
EENTNILKF	0
MEQSLFTRF	0
IINGEATML	1
REIFLSQPILL	0
AEQQELEDEQRRL	0
SESAVDFIRTL	0
YEHEKDLVW	0
TEWLDGKHVVF	0
SEDGSLWHW	0
QEQNVSGRWEF	0
SEQFLTELTRL	0
AEAIYVTRHLF	0
EEAPKFLAF	0
SEIKDFANHF	0
ELYTKKLW	0
FVADHPFLFL	1
IAPLRVLSF	1
AEDPSLERHF	0
SEFKEFSQSF	0
EEPDVIFQNF	0
KEKLPNAETEKF	0
AEKATDATTATF	0
AETEGYLRF	0
AEQFPRQVL	0
AEVDIIEQM	0
QELDDILKF	0
TELGRPDAEYW	0
EEISTLVQKL	0
AEKGDIDHVKQTL	0
QESNFDRVNFW	0
EEAPKVFKM	0
QEFDSGLLHW	0
TEEYSGEEKTW	0
EEADGNKQWW	0
GEIDAHEDSF	0
AEELSILKW	0
AEDELVQQKQL	0
SELGPIVQF	0
KEQEPIMDNNI	0
AEFKASKEILL	0
QEQAAWYHTL	0
TSPAGLKAVL	1
AEEEFVQRF	0
SETDMVRQI	0
NEEFLRNYF	0
AEEEIGTPRKF	0
EEIAIIPSKK	0
VLQQHINSL	1
SELYQKTYW	0
TELKDTYARW	0
KEKDIQEESTF	0
AEIRSLVTW	0
AEELGGPVHAL	0
SELERVFLW	0
IEMTQEDVRL	0
SELEIINSSF	0
NESDMIRNW	0
EKDELLHFF	0
AESLRYKLL	0
VEPQEDTRLW	0
LGPAALHAL	1
MEKSFSDLF	0
AEDMTSKDYYF	0
EEALKIFQKI	0
EETGISHSEF	0
AELQQHDVAQGQW	0
MEQISIIERF	0
SETVDLIKF	0
AEAPVGSKAPSI	0
MELEKPVLI	0
IEKETKEYF	0
QENHFVEGLLY	0
FGPYNVSHL	1
EEVQAMQSF	0
EDEGVSQRKF	0
AEPDESNARYF	0
EEFFMDLHNF	0
AEDPAALKPPKM	0
EEEYQIQKW	0
LEGDSGRLLW	0
AEKNDFVIFLF	0
AEGLLSHYL	0
SELEKIQKF	0
EETSAIRVGF	0
LMITHVTSL	1
EEAELPAELF	0
AEVETLKTQI	0
DEDSSRPVW	0
ALHVEKPPAAL	1
GEDQVSDQVKF	0
KEIPIPFYL	0
EENKINSSVKF	0
TEQEASYGRDAF	0
LEQAVSYQQF	0
SEFVIPSVYW	0
AEYIQKNVQL	0
AELLDATQHTL	0
RIHESSPLDL	1
EEQIAEFKEAF	0
TLPWGTLSSL	1
GIHETTFNSIM	1
AEFKEAFQL	0
GEIDTRFSF	0
SEQKTSGIINKF	0
NEQLKTSFF	0
AEFNRIMSL	0
AEQQVPLVLW	0
TEQDLKEYF	0
LELDSNNEKGLF	0
ILQDPRLITPL	1
SEMIDKLTL	0
AQQVEKLMEAM	0
SEQDPLLKNL	0
EAQVRKENQW	0
QEIEELTKI	0
SEDGTVRIW	0
SEDGTVRLW	0
EGKFWTHW	0
RLPQGIVREL	1
AEDGGPGPSPRSF	0
SAPLLRVPL	1
AEELLRIGL	0
KEFLPEGQDIGAF	0
AESGLSFITF	0
MEKKETEIFF	0
NEIMVAPDKDYF	0
AEIVTPFNI	0
EEMQNVRTSL	0
EDGISSVKF	0
EIDQDKYAVRF	0
RELQPSEEVTW	0
AESDIFSIREVSF	0
ILPPLTHEL	1
EEHIHIQQW	0
VEIQFPAEHGW	0
ELEGERPHSF	0
AEQESARQLQL	0
NEERDGVRFSW	0
VEKDPELGF	0
FLPRQPPMSL	1
SEITEQEKDFLW	0
QEAEEWYKSKF	0
GENVIISHF	0
VMAPRTLIL	1
VMAPRTLLL	1
YGPELHVAL	1
EEEWREAQQGF	0
HEEPESFFTW	0
EFTHKDGVW	0
KLIDRTESL	1
AEQQDSGRLYL	0
GENDRGVSF	0
DESNPLGRAGIW	0
SEILKQFTL	0
KEFTGIDNLW	0
AEDIEALKVQF	0
KIAGYVTHL	1
AEVIAKNNSF	0
AEIAQLMSL	0
EEQPQGWVSW	0
TIFGKAHSL	1
TESRHYPVF	0
AEQKYQSTLW	0
AEALKAVLL	0
FEVDLSHVYL	0
QEYEFEKQF	0
LEEASLLHQF	0
AEDELAMRGF	0
SENKMVPSEF	0
HEMPPHIYAI	0
NENPGRNVSVSW	0
MEIGKTETF	0
EETEDYRQF	0
QEQEIDGKSL	0
EDAYKKQF	0
AEFDTPGHTL	0
EEDQRTYVF	0
AELQARSNIW	0
AEEDLSGTQF	0
EEFDSFRIF	0
ISNIDKNTKNAF	0
QENSSGQSFF	0
QEKLPSDLDGM	0
SENAIVWKI	0
AESPPRFYF	0
EELDLPAVFL	0
SPFPSHPSL	1
SENDVIRLI	0
SEIDQLFRI	0
EELNKTKPIW	0
AEQQGKGVAL	0
EEGPDVLRW	0
SEIEEFYQKL	0
HEGDIILKI	0
TEQGDIFKITL	0
ETSDLRNKW	0
VENNLILKM	0
IEPEEVARLW	0
EEDNPVIRSYF	0
AETDAIRFL	0
AEDVKLLQF	0
NAPLVHATL	1
LSDLHAHKL	0
EPDFVAKF	0
EEAAAKPKSLW	0
SEQSLILGQF	0
SESTLMNTEKHFF	0
THSVRIGF	0
AEWDQVTVY	0
AEILEVLHSL	0
QEQILEILRF	0
AEQEIARLVL	0
TEQEIRSLF	0
QEIQQAGERL	0
IEALFPQKF	0
AENGFLPIHLL	0
TEIDEKEYI	0
NEAFGDTKF	0
TEEKFTVLF	0
VIPHIHKSL	1
NENPLETRNIAFF	0
QENVVKTLL	0
KEAEPIPETV	0
SELFESPVYL	0
TEQGDIFKI	0
AEQIIFDHF	0
SEKPLENGTGF	0
AEQQTVAAVLM	0
TEEALHASHGFMW	0
EEMHHLLEQF	0
QELQTISPLF	0
SEEPGIIPRF	0
AEAVTRAKQIVW	0
AEFIKFTVI	0
TEFQMRLLW	0
SEVGDTQVVVF	0
QEELALQHF	0
TEDHVMHLL	0
EEILEKAFSQF	0
AEIRDQMQQQL	0
SEANEELRQKF	0
SEALLEAEKQML	0
EEIQRAFAM	0
TEQEIIQNDRQL	0
LEHEYIHNF	0
QEVEIHIPITL	0
EENRLIPTEL	0
VEQKTSDLTLF	0
HEIIWPAGF	0
SESNSVESLGF	0
EEQVSKNLF	0
SLPLPNFSSL	1
QEGDLPNAVLLF	0
QEGLIPGSQFW	0
AEVVERVLTF	0
KEEHVIIQAEF	0
AEMALFEQEVL	0
QEDVDSWKASF	0
TESDPAFQALF	0
QEYAQVIKM	0
QEHQDPNSYSW	0
EEDGREAVEF	0
AEQELEQVRM	0
EEIEELLRSQW	0
AEQRPGSILY	0
TWDERFSAL	1
EESEVHFKI	0
STAIREISL	1
TEAAHPIRL	0
QEQEIDGKSLLLM	0
SEAEHWLDYF	0
GEIDKAIKF	0
TENDHVLLFW	0
QEDLETMQAF	0
AEQMGNELERL	0
EEAVTSIQQLF	0
AELRHLNLAF	0
QEMMDAQLRL	0
AETRAGLTL	0
TEADIFHQALL	0
AEKDSLDPSF	0
LEIEAENHYW	0
QESEDTAKAGF	0
EELGKVGSQSSF	0
EEQEPLRKQFL	0
AEPTGDVGGGDRW	0
TEDEFKRLF	0
MEEEGVFHF	0
LEADPYSKW	0
SETTVKYVF	0
AELQLREPSF	0
SELPGNPNAVW	0
TELLLKEGF	0
SELSPEDQRVF	0
FSPNRVIGL	1
EELGLVTHL	0
EEQPQAAQPPTL	0
LEQEVNQERF	0
AVILRALSL	1
EEIRFPRTL	0
NEINNPKFNFL	0
EEILHQILL	0
VFLQRLMAL	1
EEDSVSRPQL	0
AESKAPTPKF	0
QEAGIKTAF	0
AEASVMTQL	0
EQDQAVHLW	0
EEQLKVHGF	0
SESMATRDVVL	0
EEQSRLEQGL	0
EADSEKARLLL	0
TETQVKTWF	0
VLPDSGHLHPL	1
AEDASTLIVGHW	0
KLPYFMNEL	1
LEQQFHYHL	0
AEEVDLSKDIQHW	0
SELFGPRAAF	0
EEIGDVLLARF	0
TEKKPTGLVTF	0
VLSERDYESL	1
AEMLEDLHI	0
EEFNREMFW	0
MEWDKIWAF	0
VEAYNIKSNEW	0
QEIYGGSDSRF	0
EELGGPVHAL	0
EEIDHAVHL	0
TEELHIISF	0
EEIQKPEEKVTW	0
KEQEFGKLF	0
QEIPVNVRF	0
HEFVAKGHLF	0
VVNGRVLEL	1
SEDRPFAVGY	0
NFPEHIFPAL	1
EEALILDNKY	0
AEMLSTEALRL	0
QEIDPTKENQL	0
EELDFQKNI	0
MEEALFQHF	0
SENELGVGGTSQW	0
QEQNVALNFI	0
AEGLAKLMF	0
KEEDMTKVEF	0
EEIPNPSNKL	0
AEARTGLLSF	0
MELSAVGERVF	0
REFLTKTAKF	0
SEVGSMGALLF	0
AEKTWVQLF	0
AETEGILQKL	0
TAPLTLESL	1
LENDIRTFF	0
AEAEDELVQQKQL	0
EELGSKAKF	0
QEQQVPILEKF	0
DEMAAVMGF	0
QEAEEFLYRF	0
AETEPIVKM	0
TFLQRLISL	1
SEMTDKLGLQSL	0
DENIKSFIW	0
HEQEEIFKL	0
TEDYFGKESLW	0
IFRVNLRTL	1
EEESNQATGTSRW	0
EEQVARESYL	0
SESDIGGSDVEF	0
EEQLIAAKF	0
IEKFDKSKL	0
TEAPLAKDGVLTL	0
AEAKLSSFW	0
EEDGDHNRTF	0
AEDHNVYIYY	0
TEQEKDFLW	0
QEDNTNLARVL	0
SEFENTTRSVF	0
ASPAGEWRAL	1
QEQIDNQTRI	0
EEFGQAFSF	0
AEMLRSISF	0
SELEKQDNSW	0
NEEETLLDQSF	0
KEFDELVHW	0
EEDPLAGIIPRTL	0
QEVGYSIRF	0
NEMDPSSKSLL	0
SEMEANFKNL	0
EENLERHFL	0
EINIDHKF	0
AEFEVVRTI	0
EENIYKIDF	0
AEYDSTKQKTEF	0
TIPVSPLHL	1
EEDGQLKSLTI	0
LENSLRETW	0
EELEADTARTL	0
EEAPTDLRVF	0
EEQEKLNVW	0
YFAERVTSL	1
NESLDENFKKF	0
FEDENGQRW	0
AESLYEIRF	0
GEAALPLPGLLF	0
TELDNHLGI	0
FEFDIHQVI	0
QEAEQLKNQI	0
QEVGLFHLGEF	0
SENYISDPTILW	0
EEIDEKIGF	0
EEAKDLLSDW	0
EELRELAESW	0
QEAIQDLWQW	0
AEDEEGYRKLI	0
AERNVYTSEVL	0
QEIEDKMKGF	0
EEDFQSMTYGF	0
EEQAVRPKYL	0
SEQLNKEINQL	0
ELERDKRVTW	0
GEQELKDGVIKL	0
SESEIVPKV	0
SENDMRFVY	0
EEIDVDGKFIRL	0
EEWKGYVVRI	0
TEADVEEALRL	0
YAPVGIMFL	1
EELGELLQQF	0
YEIDTGEETKF	0
EEEFPSQSF	0
TSPQFQQAL	1
YSPVSRIGL	1
EAFEAIPRAL	1
SEDQVSKTSIGW	0
MENEMRTQL	0
RETLTRVLF	0
QEMQALKEVF	0
QEGNLERVNFW	0
SEQPFLLVTY	0
QEQEIEHHL	0
KEMFPIEAGAI	0
AEAIRKIGF	0
REDGVTPYMI	0
QEKLATGQEEF	0
FFKVTGSL	1
SEENITIKL	0
WEQGFSQSF	0
EEIGTPRKF	0
MAPLKMLAL	1
KLPNYDAREI	1
AEEDLRTLF	0
EEVDYTEKL	0
QERLLKEGF	0
EEIGGLEDVKL	0
ALHEAAPSQL	1
SEIKETNDTW	0
SEAVADIKF	0
MSPLSETEM	1
ITPSTQQHL	1
AEIDSIHQL	0
AENKYIATDF	0
EEETILIIRRL	0
AETDPGMVHL	0
AESGVERQVL	0
MEDDGQPRTL	0
MEGETLHTF	0
SEELLSQVQF	0
QAPVAAHTV	1
AEEHSEFVVGF	0
MTPLRALAL	1
TEIDGRSISL	0
ELPHIHAF	0
KEKYPDAVYL	0
FEQQMVEKL	0
YSVDENGQRWF	0
LLPEEPVSQL	1
EELPVPHNI	0
EEGRALLHW	0
HEELPGLDSQW	0
HENEDIYKL	0
QELTEAQKGF	0
LGPPAAHSL	1
KEAINVEQAF	0
EEYEARENF	0
AEMDERFQQI	0
AEATKKEITFF	0
AEIEIVKDL	0
AEMLSQLDLF	0
SPVVRVAV	1
EENPDTPEAPRW	0
QELLSDTKL	0
SEGESTTAHFF	0
SERVVQHF	0
FSPISDIGL	1
VEILNGEKVKF	0
EELSPVLEAVL	0
SEDKYVYIW	0
ASPASLARTL	1
AEQTPILLLF	0
EEISSDALTVRGF	0
AETERLEGW	0
SEDNPQTLLF	0
NEMEKLEKTLF	0
VENLNIHQIF	0
EMKEYITKF	0
DENELKEFF	0
MENEVLKVL	0
QESNVQLKL	0
SFPHPLPSL	1
AEEDPPREAAM	0
AEVAATEIKM	0
AENPFLTHLI	0
EENDKLRQEF	0
REFGIADPDEIMW	0
GPYGGAQPSASAL	1
AEIENENGPTL	0
REEDAALFKAW	0
NEVFYNPVQEF	0
KELLDTVNNVF	0
IDVDGKFIRL	0
SEDPRSVINLL	0
HEIIETIRW	0
QEGAFENVRM	0
SEEAPPATQNF	0
AENLLKNYSL	0
SEFLKEEKL	0
SEIDMSVKAEM	0
EELDLSNNQF	0
KEGKIEGIVW	0
QEFMILPVGAESF	0
EEMDFPQLM	0
TEIQKQTIGL	0
SEIADPTRFF	0
EEAKLLAGF	0
FEILTPKINQTF	0
NEQQSVLQRI	0
EEAYKSELF	0
HEFDLLDVRF	0
EENPIVLEF	0
DELQATEDAKL	0
TEEGPSPQF	0
EELRKSESF	0
SEDNRILLW	0
SESQKIPGMTL	0
QENAEIIKL	0
HEAEMWEVHF	0
AEAMSGHIDQF	0
VFLPRVTEL	1
AEELFARKF	0
EENISGMTSF	0
EEFQILANSW	0
QDSLLGMEF	0
EEIQQQIVRETF	0
QENAEIIKLLL	0
AELPLDYKF	0
AEKLEQVLQW	0
NELDLKLVSF	0
EEINYLTRI	0
TPSTQQHL	1
SEEEKYAFVNW	0
SEITEQEKDF	0
VFQQVGVSM	1
SEEPPSKPSF	0
QAPQPQSSL	1
AEQRKYGVFF	0
DEQDSVRLL	0
QEIQKAIELF	0
AAPHSIESF	1
PLSSERHEF	0
VEVDLEHEW	0
AEDSVSQRAVL	0
MELKSTNISF	0
TEMASGSNRTPVF	0
SEASQATNQGF	0
QEDGIKNFF	0
YELEKLWTL	0
IASFDKAKL	0
QEQGDAPAILF	0
QEFVKAFYL	0
NEQEGIATVRF	0
AEMETFRDIL	0
GEDDKAFVW	0
EEHKYFEESF	0
EEATVPNNKI	0
TEELHLITF	0
SEAEIRVFL	0
NLPKQPPLAL	1
GEVLIDTHLF	0
EEMEEADKLLW	0
EEIKVQPSQF	0
SEGPITHQW	0
EEWPNPPTL	0
GEHGDSSVAVW	0
HLSDHLSEL	1
QELDISDNKL	0
ELRPDSPAHVLL	1
SEASQGFRF	0
EEALTEQVARF	0
SESPLGDIKI	0
QSVDYRHKF	0
EELQLESPKL	0
EEIPDSSKI	0
SESMEPKVF	0
TELELQMKL	0
YLPAHIPYQEL	1
EEQRFNNFL	0
EDRVVVIRF	0
QEAEQLRNQI	0
VDDSREHSF	0
KLPGNISSL	1
TEEETRVMF	0
EEAQPIVTKY	0
EEEQAVRPKYL	0
FENPVLQQHF	0
RSPPPGMGL	1
NEFPVIVRL	0
TELNHLGYQF	0
SETTQIVKL	0
AENAEFMRNF	0
SEQSLSSRETSF	0
TEIDHWLEF	0
TEAERSLLF	0
SGPRPGLSL	1
QELAQKLGF	0
AEGEINNVQW	0
AEGHIIHIDF	0
IIDTKGVTAL	1
SELNQKRPQYI	0
VERPASDSW	0
APTDVKEL	1
SEEDGDHNRTF	0
QEVFKAFYL	0
EETTDLLAHW	0
QEQEIEQRLL	0
EETPVVLQL	0
TENDIANFF	0
IINEEVLNAM	1
HEGEILQAF	0
AELRPDSPAHVLL	0
AEEKYVVKTSF	0
EEMLEIRQL	0
QEMQELKETL	0
QLPQVQNTAM	1
EEYLTKELL	0
QELPGLSHQYW	0
LAPASLTSA	1
GENGIHFLL	0
EEIGTLGWDKL	0
EAAHPIRLF	0
EIRLPLKADF	0
EELRQEVALF	0
AEQDVVVQETF	0
EAEAAAVHGARF	0
RELLNPVVEF	0
IDNNPKVKF	0
KSPLSMLEM	1
AELESVLSHL	0
EEWDEADVKL	0
VSPFAFEAM	1
YAPPPFLHI	1
EEYLYPDQTHF	0
VEDGPREILI	0
ADEDPIMGF	0
HEMIPLDSF	0
SEILQKEVYL	0
AEPRPAEPPAW	0
QEMMDVKQF	0
FLRQVGVTEM	1
NELEGFGIRL	0
QEEAHLNTSF	0
ASPVRLLSL	1
SEIAESHPSSNLL	0
EELVHIFLL	0
AEADKIYSF	0
TSDLRNKW	0
QEEYEREGITW	0
AEMVSENDVIRL	0
LPDSGHLHPL	1
EFEEKSGRTF	0
GPLRKSSL	1
SEDHKVYIW	0
SEKEDIDAESSF	0
EELEKQLIEF	0
EEFETIERF	0
TELDLSHNQL	0
QEEPVRYHEAW	0
FLPQAIRHL	1
KEIHLYQTF	0
AEHDLWHII	0
ALHFSRPASL	1
TEQERGVGI	0
AELPKLQVGF	0
SESAATRLLL	0
SEGSFLLTTF	0
AEPGPITNQTF	0
EEQLALATSM	0
EEELLTSTGF	0
AEDPQELRDGF	0
[truncated: 3,437 more rows]

## Sheet: W147A peptides
W147A peptides	Non-B44
AEQYDAFVKF	0		Total peptides	3391
AEAYADLVKQAW	0		Number Non-B44	380
AEVLSEEPILKW	0		Percent Non-B44	0.112061
AEHPAGHLVLKW	0
TEQSQIKGYVW	0
SEADARIFKAW	0
HEDPEVKFNW	0
AESNPTHYGFLW	0
QELKLIGEYGL	0
EEMYPPEIGDFAF	0
AEAPVAGLPAFL	0
HEQEAILHNF	0
GEQGAAGARVLQF	0
AEVEGAGVKAW	0
AEQYESFVKF	0
AEIAAQRTINW	0
SEMNTDKQYF	0
AEGKFWTHW	0
SEIDLVQIKQMF	0
SEQSLGQKLVIW	0
SEIEDSTKQVF	0
AEGDYNVMVM	0
TEMLPSILNQL	0
AELKAPGISY	0
TEIDQDKYAVRF	0
AEFVIHSGFFF	0
AEDEDLRVHF	0
AESGAIDVKFF	0
AEHDYGLFHL	0
AAPTALASRDGSL	1
SAPELESKESVL	1
AEIETDKATIGF	0
EEEPEGGFSKW	0
TEADVGITKF	0
AEQDFISKFF	0
AEQRIGPLAFL	0
AEQNSFKVFF	0
QELDSTDGAKVF	0
EEALHASHGFMW	0
AENGFLPIHL	0
AEFNLRHDW	0
AEAVTGSGKTLAF	0
TPVQGSIPEGKPL	1
AEQSSHIDVVRF	0
AEKKDPQGLGLHF	0
SEQQALHTVQY	0
AEVKGVYQF	0
HEMEKAFAF	0
SEVNATGVAMLF	0
AEHPTIKIFW	0
SEKYPDEAPLY	0
SEAGSHTLQSM	0
AEAEELKPFFM	0
AEIQNVEGQNL	0
SEFLYDKALTF	0
SEQDWSAIQNF	0
AEIPQQVVGYF	0
AEINENNVREF	0
AELDPVNSYQAW	0
AEELPHIHAF	0
AESLVRNLQW	0
AEKAVTKEEF	0
EELAQYQKW	0
TENDIRVMF	0
MEADPELSKFLY	0
AEEIGDKVLVF	0
AENKHVIDFF	0
AESHFLRVFLF	0
KENPEFDLHF	0
SEIDQLFRIF	0
EEAALEQAVKF	0
AEVTLKTYW	0
AEAQPPSHPPSF	0
AEVAEHVQY	0
AEMLTGKTLF	0
AEMITGKTLF	0
GEIDGNKVTLDW	0
REIDDHDAVLRF	0
TEEFNREMFW	0
IEMKPHPWFF	0
AEQLFHLNF	0
AEDFLEKLAF	0
AEAEELKPFF	0
AEEALLHPFF	0
KLPALPTQAL	1
HEIESAGQTW	0
AEIDVIFKDF	0
AELDPSIAVGF	0
AEMDSQFDSTTGF	0
KEMLPHVGVSDF	0
SEALPGDNVGF	0
KEAPKEINIDF	0
AELMDKPLTF	0
EEIDENFKALF	0
EEAQIFRPLKF	0
AEFKVTIKY	0
SEQQHSAQAMF	0
AEDPAGLKVPLLL	0
SEMFPVLPGSHL	0
TESPLVKAIF	0
AEDLNTRVAYW	0
AENQTVVKY	0
AELPAKILVEF	0
SEITYDKLNKW	0
EIREAFRVF	0
AEIEHFIHII	0
AEIEHFIHLI	0
SEIFPLETPAF	0
DEQTPIHISW	0
AEEALKYIGFTW	0
AEQRIGPLAF	0
AEREVSVPTFSW	0
ADQDDIGNVSF	0
SEVDLTRSFSF	0
SELENIKGIFVF	0
TEELHSLSF	0
GEIDYEAIVKL	0
SEEDFQSLKF	0
AEAVQKFFL	0
QEFMILPVGAANF	0
SEFENQGSRPLF	0
KEQLAILKSFF	0
AEAEAVREVY	0
SEDGKVFFW	0
SENYIHVHF	0
REHDIAIKFF	0
AEASPDAQVPVFL	0
AENQGLVLKF	0
EEIFGPVQPLF	0
SEAGNFGGNSF	0
EEHRLPFWL	0
AELDPHILAVF	0
AEQAGAQALIHF	0
SEGELVVKF	0
AEMALRSEGF	0
ITYDKLNKW	0
AEALLHPFF	0
SEWSHPIHW	0
EELWPNPLQF	0
SEIFHSQSF	0
MEDGLEGMMF	0
VEQEENRFSF	0
AELRYDLPASY	0
EEAPSTSGMGF	0
YSPEVSSKAYL	1
TEQFPQAFEF	0
AEQELANLEKW	0
IDQDKYAVRF	0
FEYEGTPLKW	0
AEEKLHLLEF	0
SEDGKIHVW	0
AEVFPLKVF	0
AEIFLKNLKLF	0
AEVGGMQLRF	0
YAYDGKDYIAL	1
YAYDGKDYLAL	1
FLSEHPNVTL	1
YGPPGTGKTL	1
SEAAYKEAFEI	0
AEIEHFIHI	0
AEIEHFIHL	0
EEIHATGFNY	0
AELDPSIAVGFF	0
EELYGNTFQL	0
AEKLITQTF	0
AEFNSTPAVF	0
EEIREAFRVF	0
AEKEPEQPPALW	0
EEIIRGQVFF	0
AEIDVIFKDFV	0
QEIEYLTKQVEL	0
MEQFTKANFW	0
GEIGTKTTLRY	0
QEILHQFGF	0
AEHDLWHIIKF	0
SEINFDKLQF	0
HELGNVFLKF	0
EETEFHGLRF	0
TEEDVKFYL	0
MEIDIPHVW	0
SEGLLKFWNF	0
QEHVSRIPDYLW	0
AERDLYRDTW	0
SEAELGAGLPLRL	0
AEQDFISKF	0
AEIRETLTQGLEF	0
AENAAKALLM	0
AEGKLISVEY	0
EESFFILKY	0
FEAPIKLVF	0
EQSSHIDVVRF	0
KENPLQFKF	0
QESSGIAGILKW	0
SEALALTQTW	0
PELESKESVL	0
SEEENVVLKF	0
AEGIHTGQFVY	0
EELFHLLNF	0
REIAQDFKTDLRF	0
KEIPIEGLEF	0
TETNVYFKL	0
AEESAIRVGF	0
AEAFLEHLW	0
AEASVDPSLSW	0
AEALAAAQQHF	0
SEMEQLKEAF	0
TEQDVNGAVLKW	0
QEQNIKPQFF	0
SFEDAKEAL	1
AEAEPFTDSSLF	0
EENLGMVMIF	0
EEFFYEKAIL	0
AENPFVVSMF	0
TEAQSLLRALF	0
TLNASILNSL	1
AEMGKGSFKY	0
QESGVPLKPLF	0
AEMAQNAVRL	0
HLPETKFSEL	1
SEEGPDVLRW	0
TIIDTKGVTAL	1
AEHLDHVMF	0
SEDDGVVMTF	0
KEWEKVFEM	0
AENILGVTNF	0
TPVKIEGYEDQV	0
SEEDLKVLF	0
AEIPGLSINF	0
PSETQFSHL	1
EEIFQHLMAY	0
QEADGQKISW	0
EEIDTSRLFEW	0
ADALEPVQF	0
AEFKEAFSLF	0
EEQHWTLLKF	0
AEESLPTTPFYF	0
QEQEVGDGTNFVL	0
EEQWTKALKF	0
TEQDIIDLPALF	0
AEINATMSV	0
AEELGRGIALF	0
AESGAIDVKF	0
EEEKYAFVNW	0
AEVDPDTILKALF	0
AENIFKSVSF	0
EELAENILKW	0
TENKPLGFSF	0
DEADSAFLKF	0
QELDLSKEAFFF	0
GENAEKLLQF	0
AEEKAIVQQW	0
EEILKAFKL	0
SEFEKLSDFF	0
QEMDENPQQLKL	0
TEIVAIDALHF	0
TENPVIMGL	0
SESTKPPITF	0
SELEKTFGW	0
AEEEAYKSELF	0
AEADAIIQMV	0
AENETNEVNF	0
AELNTFYLKF	0
AESGVERQVLL	0
EEIYAPKLQEF	0
SEIFHSQSFL	0
EEVRNDEGKVIRF	0
QEFLTKLAF	0
AENSYVETLF	0
AESGFPVFAW	0
AEAFLVHLF	0
AEIEETYANF	0
AEAEQTLRF	0
AEHQVGEDGFLL	0
AEGIHTGQF	0
KEGDFVLRF	0
SEDLASLKF	0
TETVHIFKL	0
EEMDLKVLQF	0
PYDQSPGPKHL	1
AEVLGLILRY	0
EEPFNFQMVY	0
QEVERILYF	0
LEMDETSALKF	0
SEGKVFINI	0
KEKYPDLANFW	0
AENAVSNLSF	0
QEQEALVNRLW	0
SEVNATGVAML	0
AETLIFVKY	0
QEITQHLFF	0
AESSPDPQALWF	0
QETDVDLSGVKF	0
KEFEDGIINW	0
PDSGHLHPL	1
AEGGYPLRF	0
TDGSVPEAQSAL	1
VEQGIDAKW	0
QESRPFSVDFF	0
AEDAMRLYY	0
AEAAEVILRV	0
QEQLPDLHSHF	0
GEINVIGEPFL	0
AEFKEAFQLF	0
AEMLSTEALRLW	0
AEAVTLIKY	0
AEKYPQLTGF	0
AESAVSKLLL	0
AETYDFLFKF	0
AESTNFATLRW	0
SENAERILF	0
RISSHFLQQPRPL	1
EEMPATKGGFSF	0
EEIFGTIGM	0
EEVPTQESVKW	0
AEHLRYVFGF	0
EEVDYTEKLKF	0
AEIQGNINKVNTF	0
SEIHVAFHL	0
SEYEKSLQF	0
TEAPVLNIQF	0
AEDGPRVVF	0
QEARNIYQEF	0
QEQNIKPQFFAF	0
TLPKISPSSL	1
AEAGAGSATEFQF	0
SEGFHVGLTF	0
SEKDIQDLKF	0
AEEGTAKLIEF	0
AEMKEYITKF	0
AEGITFIKF	0
EDEDLRVHF	0
LEQDPEGLHLW	0
AEPLPSNILEW	0
YLNENPLRAL	1
AEGEIYTKL	0
AEQEAQAPHWW	0
AEASPDAQVPVF	0
VEEDVNKFKF	0
PAGHLVLKW	0
AEANHFIDL	0
SEAQEGLQKF	0
MEVDPIGHLYIF	0
SESQDQVFLRW	0
AEVGAAGKGYLW	0
AEAQQFLRY	0
NESETKSTLLF	0
KELPSDKFTF	0
SEAEMRLFY	0
DEIDAIGGARF	0
EEAENTLQSF	0
DELEIIEGMKF	0
QESSNPNNVLKF	0
QEQEVGDGTNF	0
SENFGSIHVYF	0
NEMQPNGKVF	0
AEAMPFPLNF	0
MFPLVKSAL	1
AELQSKLKDLF	0
AEVLGQPIVW	0
SEGDAHAGFNF	0
SEDGITKIMF	0
AEVEYNGGFHL	0
AEVMPAQWEF	0
SEIELFRVFSL	0
QEGAVHVLQF	0
AESAQGKNIFF	0
GEMDYKTYLDF	0
AEEEVFLKF	0
DEATAARLLF	0
AERDVYTGDAL	0
TELEYIHALTL	0
HEQDLGPALEW	0
AEGFTKLTL	0
AEMDSTPVGY	0
AEAEKTFSY	0
AEQELRVAQTEF	0
TENIQGSIKY	0
SEEETRVVF	0
AENIPENPLKY	0
SEQESVKEFL	0
EENPSLNIQF	0
AESLVHVHF	0
SEVEKPLMNF	0
AEELQHLLQW	0
SEVTEEGVRF	0
AENDIKESSAVF	0
AEDSALQYMNF	0
SEEDNVKLLKF	0
AEDLVANFF	0
ALNTSKYLEL	1
QEMNYIQKTLF	0
AEAPVAGLPAF	0
EEVSPQLFTF	0
AEQPAGGAEGFHL	0
EEDRVVVIRF	0
SPYTEIHL	1
SEAEDLVANFF	0
SENPNEVFRF	0
SEGEDLIRF	0
AEMGLATQAFHY	0
SEFGLKISF	0
SEIEYYAML	0
AELFNMQPLF	0
AEIQDGRFNLF	0
AEIDAHLVAL	0
GEMPPGLNF	0
IENPALLRW	0
SETKGIWMW	0
NESEKIYFTF	0
MEQFPHLAF	0
AEDPLGAIHL	0
AEEYLSFFQF	0
SEMGDLLAFRF	0
EDWIRGVEW	0
VFAEKITSL	1
REIELKVMKF	0
QEMNTLFRFW	0
AEMLGSVVGNW	0
GELDQRALQLF	0
NHPQTSVPNASAL	1
EEARPLVEFY	0
SENVLQVHL	0
SEAGSHTLQW	0
EEQAVLDRLTF	0
EMDSHEEKVF	0
EESLPTTPFYF	0
EHPAGHLVLKW	0
AEHSPVPAGFGF	0
AESIAGLRFW	0
EEQRAHVQEFF	0
AEEWVQQLKF	0
AEGVIVGHW	0
SEMDGAQHAAW	0
MEGHYYDPLQF	0
EEMPATKGGF	0
SEMDSVLMKI	0
EEQAFEMLKF	0
LEEPHPLMF	0
AELRYDLPASYKF	0
AELNKIFAL	0
SEMDVTGQAF	0
REFLLGFQF	0
DEQFPEGFQF	0
MELDDTLKY	0
AEKVEQLMEW	0
EEFLQRLDF	0
EEEVETFAF	0
GEGNIARFLF	0
AEQKVDVFEF	0
SEGELVELRW	0
QEIPVEQKEGAF	0
HEIALSIKL	0
AEINRSFLSF	0
AETDTPNRATF	0
QEQEIDGKSLLL	0
SEKLSEQELQF	0
EENMRSVITF	0
AELEMGLLHL	0
REVSVPTFSW	0
AEMGLATQAF	0
TEIKEITVSF	0
AEDIKKIFEF	0
EEQLPLGKASF	0
AEIDARNDSF	0
ADFEGALKF	0
AEGAEWLHF	0
EEILPLGPNKALF	0
MILPVGAANF	1
AEFSKTWEF	0
DETLNVLKF	0
SEKSKPFAF	0
SEMDSERLQY	0
EEIDLRSVGW	0
AEVSLMEVRF	0
EEIKETLIDW	0
NEITGQIKF	0
AEENPIVLEF	0
AENNPGKFWF	0
QEQSVFRELW	0
TEAYIAQRF	0
EETVYNVFF	0
RLHEYYQPTAL	1
SESQFSPLEF	0
TETQVKIWF	0
VENLASKEPFY	0
GETWKTFIF	0
TEATLHLLL	0
SENSLPGNFF	0
SESLEKPLNW	0
EEMDLFTKY	0
AEMDERFQQIL	0
HPAGHLVLKW	0
SEAEQTLRF	0
SEDDLKTVF	0
AEEYGGVMV	0
SEIHPLTFF	0
EDTAHPKLVF	0
EENIPENPLRF	0
TEHQQLEGWRW	0
KEAEAKLLEF	0
DDHDAVLRF	0
QEMDAQTIAKL	0
EEQQDILSKF	0
EERVLFMRF	0
VLHLVGLDSL	1
QEAWQKGVLF	0
TEIDGRSISLYY	0
EHDYGLFHL	0
AEGEFIFLRL	0
DENPQQLKL	0
NEMIIGGGMAF	0
QEMPWNVRM	0
EEDKYNIYSPLLF	0
VEQHIGNIFMF	0
SEANVRLSL	0
NGFLPIHL	0
AENFAYRLEL	0
EEMMELREAF	0
AEAMNLGIRL	0
SESTNQRVLWW	0
AEVDKLELMF	0
MEQNTEGVKW	0
QEQEQLLKEGF	0
AEMIQKGEQLFL	0
QLPQLPLAAL	1
ESLVHVHF	0
AEIRQQIPVF	0
SEGLIKALF	0
QESLPSGIVNF	0
TENDIYNFF	0
AEVAARSLSF	0
KEQINLLYGFF	0
EEAEPIPDIHW	0
AEQGWVDGQLQL	0
ALHQARLLAL	1
AELVHFLLL	0
KEDSPGLLQF	0
MENGPELILRF	0
REIDDHDAVLR	0
LGPGPGPTTPL	1
SESASSSIRF	0
EEQQIQEKVATF	0
QEATADVEWRW	0
YEIIRGILF	0
AEALQAYGVRF	0
QEVDVNSFSW	0
SEELLSLKY	0
TESLLRLEW	0
VEMGHAFLRF	0
AEDEPQHLEF	0
AELEKINAEF	0
AEIEETYANFI	0
TEQDLTKLLL	0
QEMFPQVPYHL	0
AENNLAGGVLRF	0
AENQGLEGPVF	0
EEDPFGLDKF	0
FEQVKSLMYW	0
AESEEGPDVLRW	0
AEDGLLFKF	0
EEIERFFKL	0
SELDNVTFSF	0
EEAFDFFKY	0
AEQHFPEVML	0
SEIKASLKW	0
TEATRILFF	0
AEMEHLLERSW	0
EENELVILHL	0
KEFIHILYF	0
EEEGIDTLHF	0
EEFYNLVRF	0
REHEEYLKL	0
MEQALHLDF	0
AEHDVTVKY	0
TDFLPGLNF	0
EEVDVTPTF	0
NEIGIPMVF	0
YEKDPGFEQF	0
YLRELAVGSL	1
EWSHPIHW	0
AEDSARTLLY	0
LESDSFLKF	0
MEPAKTLIEF	0
AEAKPITEML	0
TSPLRIVAL	1
SEAARVLQF	0
SEDQARFYF	0
QELDLGSAGGRF	0
AEIDEPNAF	0
TETMVGIRF	0
ETEFHGLRF	0
NETVHGVEF	0
AEIKAIFPNGQF	0
EELLSERAVQF	0
RENSFGSPLEF	0
KEFAGKGLTF	0
PGQEKISSL	1
SEWKGPFYF	0
AELGGLLKY	0
TEYLSKLRL	0
SEAPNEKLFF	0
QEQLPDLNTHF	0
AEVDITGMTM	0
EEMDFPQLMKM	0
SEDLNGTVKF	0
MEVPTYLNF	0
QEVIISNWHW	0
AEAGVAVFAW	0
SELEGQVLQF	0
SEHLTYLEF	0
EEAPDYMYL	0
EENGDLSFKL	0
MEADPELSKF	0
EEQRLVQQAF	0
AEVPTQLVSYF	0
MAPSETQFSHL	1
AESTNFATVRW	0
AEQALQHPFF	0
AEIDSVKMTL	0
REIPSERDFF	0
ADSPVLMVY	0
VSPVVRVAV	1
REQQDLLFRF	0
EELEKTFTF	0
REIAGHIMEF	0
EEIDIHNEFF	0
SEMIDKLTLTF	0
AESEQFGVVM	0
LEAHVNGFRF	0
ADVPLVVEY	0
TEDQMAKVLQF	0
GEMDYKTYL	0
KEGIHVLDW	0
QESNFDRVNF	0
AENKYDAIKF	0
SELDGRVRPLVY	0
MEIQEAFLRF	0
AEMPGQGPGSDW	0
NCPERIITL	1
SELGAGNGGVVF	0
GNCPERIITL	1
SEEEYLQLTF	0
AETPDIKLF	0
EDFLEKLAF	0
NEIESGKIIF	0
AEGNPTDQAGF	0
NENDIRVMF	0
EEEHVILSMF	0
AEAGAEARLAL	0
SELLDKFTW	0
AEISKYLTL	0
TEQPPRGLQF	0
NEAVLHLRF	0
VAPGQEKISSL	1
ADDFDRLVL	0
EEMAEQERFLL	0
TYDKLNKW	0
IESPHPVDW	0
QEADIQNSKF	0
FLVNHDFSPL	1
SEIDPRENPDL	0
QEFLDRNSQF	0
KENPKEFFW	0
LTVQVARVY	0
AQIFRPLKF	0
KEQDQVNNKVLMW	0
QEVGYTIRF	0
AEYNSDLHQFF	0
KEIIALKNFF	0
WEIDNNPKVKF	0
QEHVRQWLEW	0
AEQQITEVFVL	0
SEEDIKTVF	0
AELMQTLRF	0
NSPLRENSF	1
HEMPKTFTF	0
TEESARGIIF	0
TEIDARAGTF	0
AEQKVEYTL	0
NELKEFFMSF	0
DENSAFLQF	0
NEVEVQEGFLRF	0
EAQIFRPLKF	0
YLNDDQVKEL	1
AENISHGLLL	0
NLPIWVNKL	1
SENNRIFTL	0
NAPWAVTSL	1
EEAVGNIVKF	0
QEAQHVLFL	0
SEISQQVRF	0
HLPPGFLHL	1
TEIKVGVAY	0
EEQELLRFLF	0
AEIEYAMAY	0
AESQLRPWLM	0
NEQPRQLFW	0
EEMPLNVADLI	0
NEITIPVTF	0
IESPLFLKL	0
ADGGPKLVF	0
QEALIRTVF	0
VEDDDNMFRF	0
GEMIIVLHF	0
AEIAALRFL	0
AELLQDHQLLW	0
VSAAGLVQGL	1
AESPAGHSFLSW	0
QEERTVGVAF	0
LEGMNGIQKF	0
AELGKSVVY	0
NEDISIIPPLF	0
AEAHARLMF	0
FGPEWLRAL	1
SEPDDSDPFSF	0
EEEAVTIEM	0
TENDHVLLF	0
REFPKFFTF	0
AENNIQPIF	0
EEQKNLHFF	0
SEMVPGKVEL	0
QEQEIDGKSLL	0
AEGPSDTKQFF	0
AEMDARTILL	0
REAPIHLDF	0
EEIYQKPFQTLMF	0
QEQEVFFKM	0
AEGHYTVSY	0
LLSPTPATAL	1
LEIIEGMKF	0
TEDKPTLNFF	0
EETLNKFNF	0
AEMIRQIEF	0
SEIFSPMLF	0
MEQIDVTLKW	0
REAEQLRFLF	0
FLPARFYQAL	1
EEVEQGVKF	0
VELPIEANLVW	0
TEQDRVFFI	0
QEDLRTFSW	0
AEIWEKLNF	0
AELELQRFLY	0
AEQATKSVLF	0
AEADSEKARLLL	0
SEALHVLAF	0
EEVRSLVTW	0
AENKDEIALVLF	0
SESSREGAITF	0
EEAEWQTRW	0
SESIIEVLRF	0
AEEKSLLVGF	0
SEMHVPSVALRF	0
RETLTQGLEF	0
VMSKLASFL	0
EEIGDKVLVF	0
EEQVARESYLQW	0
SELEKTFNL	0
KESTLHLVL	0
EEIRKTFNI	0
TEAEARIFW	0
EDQIDRLDF	0
SEVSTVLKL	0
SEAEEAITSF	0
RINEILSNAL	1
AEINNIIKI	0
KENEALLLRF	0
AEAERLLAPFL	0
TEELAENILKW	0
LENNIKFLY	0
QEQPVVLHTW	0
AEIGNKDIKF	0
AELQEALWHW	0
KESPLLFKF	0
YMPPPYASL	1
VEQIQELVLRF	0
TLMGTDGHPFGW	0
QELDLSKEAFF	0
ALNPAALTAL	1
QEYEEQFKF	0
QESAQNTKFF	0
APVAGLPAFL	1
EEADGGLKSW	0
SEASALGHLSF	0
EEQHPELTPLL	0
EENTNILKF	0
MEQSLFTRF	0
IINGEATML	1
YEHEKDLVW	0
SEDGSLWHW	0
QEQNVSGRWEF	0
VEQEIKVAIF	0
QEGFIPFNF	0
EEAPKFLAF	0
KEEPVTFHF	0
IAPLRVLSF	1
EESAIRVGF	0
AETEGYLRF	0
AEAVQRLLY	0
AEQFPRQVL	0
AEGFQVRMFEF	0
AEEKILTEF	0
QELDDILKF	0
AEFGRIAVEF	0
QETFDAGLQAF	0
AEALKAVLLL	0
QEFDSGLLHW	0
GEIDAHEDSF	0
AEELSILKW	0
SESMDILFRI	0
NEFVRQLEF	0
AEEEFVQRF	0
QEVFEKTKRLLF	0
VLQQHINSL	1
SELYQKTYW	0
AEIRSLVTW	0
SELERVFLW	0
SETSPGMFNF	0
EELRGLKGFQF	0
KAPVTVTSL	1
SETVDLIKF	0
EEIASTDLKY	0
SEGKVYLSM	0
QENHFVEGLLY	0
FGPYNVSHL	1
AENPFVVSM	0
LEGDSGRLLW	0
AEINYGIRF	0
AEKNDFVIFLF	0
QEVSTGVKW	0
REIDVAKNQSFW	0
MEPAIPVFSF	0
QEILEAELHF	0
KEIPIPFYL	0
EENKINSSVKF	0
SEFVIPSVYW	0
AETLEDLKF	0
GIHETTFNSIM	1
AEFKEAFQL	0
GEIDTRFSF	0
AEFNRIMSL	0
AEQQVPLVLW	0
ILQDPRLITPL	1
SEMIDKLTL	0
NEQQRLFLQF	0
AQQVEKLMEAM	0
LENDLKSLQF	0
EGKFWTHW	0
QEMYGPPALRF	0
NEAVPQVKF	0
AESGLSFITF	0
EITYDKLNKW	0
MEKKETEIFF	0
AEVDTRESLVKF	0
AEIVTPFNI	0
GESVLKLTF	0
EESSAVQYFQF	0
LEHPNVLKF	0
SELSGLPFYW	0
TESALHFLW	0
RELQPSEEVTW	0
ILPPLTHEL	1
AEYLEKLKL	0
EEGIDTLHF	0
AEQESARQLQL	0
NEERDGVRFSW	0
TEMAPTASSF	0
EELYGLALRF	0
AETVQTVRY	0
VMAPRTLIL	1
VMAPRTLLL	1
AEINKSLLAL	0
HEEPESFFTW	0
KLIDRTESL	1
AEQQDSGRLYL	0
GENDRGVSF	0
GEADVPFYY	0
TEEGPDVLRW	0
AELSEFRMVL	0
NENIHSIHF	0
AELLLRVPFL	0
EESRFGILHL	0
QQSSLSLRW	0
AEIAQLMSL	0
EEQPQGWVSW	0
IEMAAEKEPFL	0
TIFGKAHSL	1
AEQKYQSTLW	0
AEVTPLLNL	0
MEGTPDVMLF	0
TEVLSNVKF	0
IEQLSKMFF	0
SESSKEGGVTF	0
AEDYGELGMKL	0
NDYPDVLKF	0
MEQVPHIALF	0
AEEDLSGTQF	0
METTVEDLQW	0
AEMEIDRILF	0
QENSSGQSFF	0
SENAIVWKI	0
AESPPRFYF	0
SEIDQLFRI	0
EELNKTKPIW	0
AEQQGKGVAL	0
EEGPDVLRW	0
YELLHTLNF	0
AEFLERLHL	0
HEGDIILKI	0
VENNLILKM	0
AETDAIRFL	0
AEDVKLLQF	0
TETGTPYMLY	0
NAPLVHATL	1
AEARPGATAFL	0
AEAHARIHL	0
AEGSQLLRF	0
QEQILEILRF	0
AEQEIARLVL	0
VESPLSVSF	0
EHPNVLKF	0
KEILKGLDY	0
TEEKFTVLF	0
NENPLETRNIAFF	0
GEQELFVQF	0
AENQAQPMLRF	0
TEQGDIFKI	0
SELSHYTFYF	0
HEYQQYLKF	0
QELQTISPLF	0
TEFQMRLLW	0
SEVGDTQVVVF	0
QYDAFVKF	0
QEIQVTSIHW	0
EEGMYVLRW	0
SLPLPNFSSL	1
TESDPAFQALF	0
AEQRPGSILY	0
AEVANAVAFI	0
TWDERFSAL	1
EESEVHFKI	0
KEFPSILRF	0
QEQEIDGKSLLLM	0
GEIDKAIKF	0
TENDHVLLFW	0
VEEIFNLKF	0
AELRHLNLAF	0
RELVPLLYF	0
QEMMDAQLRL	0
REMDVIRNFL	0
AETRAGLTL	0
AEKDSLDPSF	0
LEIEAENHYW	0
AENGLTVRL	0
TEVSTGVKF	0
QDFKTDLRF	0
AEFVIHSGFF	0
TELSVLHNFF	0
EEQEPLRKQFL	0
AESLDELHW	0
GELGHPLYF	0
MEEEGVFHF	0
YEMIRGVFF	0
EEIMPNGDPLL	0
QEILTKSGAWF	0
FSPNRVIGL	1
EELGLVTHL	0
AVILRALSL	1
VDLTRSFSF	0
SELLNNLGNFI	0
AELRDPLMIF	0
NEINNPKFNFL	0
EEILHQILL	0
VFLQRLMAL	1
QEAGIKTAF	0
AEASVMTQL	0
TEDGRLFMW	0
EADSEKARLLL	0
AEDASTLIVGHW	0
VLSERDYESL	1
AEMLEDLHI	0
EEFNREMFW	0
ELPTLLHF	0
MEWDKIWAF	0
QEIYGGSDSRF	0
EEIDHAVHL	0
QEIPVNVRF	0
VVNGRVLEL	1
NFPEHIFPAL	1
AEMLSTEALRL	0
MEEALFQHF	0
QEQNVALNFI	0
AEGLAKLMF	0
AEARTGLLSF	0
EEDVNKFKF	0
SEVGSMGALLF	0
TAPLTLESL	1
LENDIRTFF	0
SEEDADYAIKI	0
DEMAAVMGF	0
KETIIAFAW	0
QEAEEFLYRF	0
HEQEEIFKL	0
IFRVNLRTL	1
YENKSFLFL	0
QEMNTLFRF	0
AEAKLSSFW	0
SEILKSMLSF	0
TEQEKDFLW	0
EEFGQAFSF	0
AEMLRSISF	0
QEVGYSIRF	0
SELDVPFKV	0
EEALSKFTL	0
EENIYKIDF	0
TIPVSPLHL	1
NEGGAAQLQF	0
YFAERVTSL	1
EEMDFERGIW	0
SEQVFALRL	0
AESLYEIRF	0
TENKLYLVF	0
KESEAQISWF	0
AEISQFLKL	0
AEQEDLLRL	0
QEAIQDLWQW	0
SEAQVMMAL	0
AELMQTLRFL	0
QEEIAFLKL	0
AEMTGYVVTRW	0
EENPQKLAF	0
SENDMRFVY	0
EEIDVDGKFIRL	0
AELGPGLSW	0
DETDSGAGLKW	0
IENESVKIAF	0
YAPVGIMFL	1
AVAEALTNLVF	0
EENVSESLNSLRF	0
QELFSGGNTGINF	0
YSPVSRIGL	1
MENEMRTQL	0
RETLTRVLF	0
QEMQALKEVF	0
VEQIYPFVF	0
QEATIEKIIRF	0
MAPLKMLAL	1
FENINDNFKW	0
TEGEGMLRF	0
AEEDLRTLF	0
SETVDLIKY	0
AEGAYQVRL	0
SEAVADIKF	0
AEIDSIHQL	0
YETPTGIKV	0
LELEKEFHF	0
AEEASHWLW	0
MTPLRALAL	1
GENPIPIFF	0
REIENYPHFF	0
EEERENLLRL	0
LLPEEPVSQL	1
EEGRALLHW	0
EEFLNRLMI	0
KEQITKFFL	0
REAHEEINITF	0
QEKLEGDFRF	0
VEDLINIHF	0
AEMLSQLDLF	0
SPVVRVAV	1
SEGESTTAHFF	0
LESDLTFKI	0
EDFITPLKF	0
VEDPVTVEY	0
ASPASLARTL	1
AEQTPILLLF	0
SEEGMYVLRW	0
YEAEGQLRF	0
EETLTTLRY	0
SEDNPQTLLF	0
QEQSFSDKLF	0
QEEAQYGAMF	0
QESNVQLKL	0
QEGQDFLHF	0
SFPHPLPSL	1
KETPQSLAF	0
QEQYPPLKF	0
AEKEPEQPPAL	0
EMGHAFLRF	0
AELMKAIDF	0
HEIIETIRW	0
SDDINKFLW	0
SEIADPTRFF	0
SEIIGLLML	0
AEIDLQELQGYL	0
MEADGHAAVVF	0
MEQRLFWKF	0
EENPIVLEF	0
SEDNRILLW	0
QENAEIIKL	0
AEAMSGHIDQF	0
VFLPRVTEL	1
AEFAQVTNW	0
QDSLLGMEF	0
HEEVEQGVKF	0
AELPLDYKF	0
SEVTFRPLFF	0
AEDLEKALEL	0
AEYVSALKL	0
AEIFGNPNYL	0
QEAASQGLKF	0
VFQQVGVSM	1
LEILEGKGLSF	0
DLSKEAFFF	0
AEQRKYGVFF	0
AEAHQVLFTF	0
QEIQKAIELF	0
EELLSQVQF	0
AEQEAQAPHWWRT	0
MELKSTNISF	0
SEVESVKEFL	0
SEASQATNQGF	0
QEDGIKNFF	0
SEIQGEVLSF	0
QEFVKAFYL	0
SELWSLLNF	0
NEQEGIATVRF	0
AEMETFRDIL	0
EEEYLQLTF	0
GEDDKAFVW	0
QEHMYEPAGLMF	0
KEIGLKTLVF	0
AEDPLSITF	0
SEAEIRVFL	0
SEHQPTTWVSFF	0
QEEPVEGFRI	0
EEMEEADKLLW	0
AEDWNTFLLRF	0
AEAQSLLRMLF	0
NEISYPLKPFL	0
SEASQGFRF	0
AEKLVQLTF	0
SEDLASRLQY	0
TELELQMKL	0
AEADKIGLLL	0
SEQNLFLHI	0
EDRVVVIRF	0
EGPDVLRW	0
KLPGNISSL	1
KELAPYDENWF	0
KEFKYALVW	0
AEQQALRLEV	0
TEIDHWLEF	0
TEAERSLLF	0
SGPRPGLSL	1
QELAQKLGF	0
REFLLQFGF	0
AEGEINNVQW	0
IIDTKGVTAL	1
TEYYPHLVF	0
QENNEGLRAFL	0
APTDVKEL	1
QEVFKAFYL	0
EETPVVLQL	0
TENDIANFF	0
IINEEVLNAM	1
HEGEILQAF	0
DELGGVYLQF	0
ADVGITKF	0
SEISHSIMF	0
GENGIHFLL	0
IEMNEPVQLTF	0
EELRQEVALF	0
TEVSLGKFTF	0
AEQDVVVQETF	0
SEMSPPDTPSL	0
AEIERFSAMF	0
LELSEQLKF	0
VSPFAFEAM	1
REHAPSIIF	0
AEIVAEFFSF	0
DEVKSTIKF	0
FLRQVGVTEM	1
QEGDQILKV	0
YEVDGGKLRF	0
ASPVRLLSL	1
IAAQRTINW	0
EELVHIFLL	0
AERDVVYFTF	0
TELERKLTF	0
AEADKIYSF	0
SEYDTPLYF	0
EEILRGRLLF	0
FESGDRTSIFW	0
KEIAQDALKF	0
EELEKQLIEF	0
SESLRTLEF	0
AEAASPPALF	0
SESAATRLLL	0
KEVENLLHF	0
GDMLDLLKW	0
EMEHLLERSW	0
KENAAYFQFF	0
AELGQGRQPLRW	0
AEQLQKLLY	0
QEITQRLFF	0
AEQMFQGIILF	0
RLPEELRSL	1
KEGIAKIFW	0
EELQHLLQW	0
AEITHEIIGF	0
AEQLAEGGRMVY	0
KAPEPLSSL	1
RLPHSTAAL	1
YSPIRLLEV	1
FIAQKILAL	1
DESTKLFWF	0
ADLDTTIMF	0
EEAEPKQGRIVVF	0
SECQHLIRW	0
VAPPVSGDL	1
AEAQFTTALRL	0
KEHPIFFMF	0
EEIPVSSHY	0
SESPIVVVL	0
RENWISLRY	0
DENIKGFIW	0
QEVQERLNF	0
VEGAAKLLW	0
RLPPYSSQL	1
EEQPNSATNLRF	0
YLPTRVTAI	1
TEKSEFLNFF	0
AEGKAHLDF	0
SESRMVVTF	0
QELRDPTLTF	0
SENPSKHDSFW	0
QEILKALDF	0
EEQFKRLLF	0
SEALLIMDL	0
LENYRNLVF	0
AENAFNLFV	0
TELEKTTLKF	0
QENALPMML	0
QEIDLTGVKL	0
IEQETKSVVF	0
KEAVTYIRF	0
EEEDRFYLVF	0
QEHIDLGIKY	0
EEAHLNTSF	0
EEFDFHVRW	0
AEADAIIQM	0
SETVLNLAF	0
EEDPNTHILY	0
VEDESFLKW	0
EETDRFVVF	0
TEASGTGNMKF	0
SEAEKIMLSF	0
SENPSDVFRF	0
QIPEIKQTL	1
LEIEVPYKF	0
KEAKLTWSF	0
SENQTMLSLEF	0
EEGKVLIHF	0
AEMRVGVYY	0
QEAPSSTSQEL	0
AEALEKLFL	0
HESGASIKI	0
AEREPDPFEF	0
EESLSTLKW	0
SDSLLSMKF	0
QQNPQPLIF	0
SEEHYIFYF	0
TENQSGVSF	0
RESRLPFLF	0
SENPYSTLWSF	0
GEFADPFKL	0
TEADSPSSVTW	0
EEDLKVLF	0
SEEQIKDIFYI	0
AEILSHVFQW	0
EQDFISKFF	0
KEMLKLLDF	0
EENLQVMRF	0
LESLIEMGF	0
SEADVAQQF	0
GEMNYGFHL	0
YAPSTYAHL	1
NEGGVVVRF	0
AESDLDYIQY	0
QEIFERILF	0
NESEYTVKW	0
AETDHLFDL	0
QEQVIAVHI	0
MENQLILRF	0
IVPGNVKSL	1
YLMEVTHDL	1
SETPFHFTL	0
EEQDLVWKF	0
TEEEINMKF	0
NYIQKTLF	0
NELKFYQGFLF	0
PTLPFHVL	1
QEFVLEMRF	0
AETEPIVKMF	0
SEQMRTLFGF	0
QEFNSGLLHW	0
EESQIRIEL	0
EEVTEFLKF	0
SELAAKESLIF	0
TESGEVFSW	0
AEDEQVFLM	0
NEILGSLRW	0
QEFTESEFMKW	0
KEGISYLHF	0
DEQDALGHFF	0
LEADVNIKL	0
SEVLFNELAFF	0
VIIEKTYSL	1
NETRSIIEF	0
WESERVLSF	0
AEMGSERALVL	0
AEKVLVLRF	0
DHDAVLRF	0
QLPHHILADVSL	1
MEKGDTVFF	0
RELPEPLLTF	0
ELTEAQKGFQDVE	0
AEPLEIILHL	0
VPQQEAWVVERMG	0
TEILRSMLY	0
VFNEDTRSL	1
FSPNVPKSL	1
EELDVPLVLF	0
NELPSAIKF	0
NEDHLSYFTF	0
TEDIKSLTF	0
VIDEIGKMEL	1
NDNWATVMF	0
GELDPMVPVRF	0
KLPAFSPLM	1
AEMAPIRIF	0
KENPFLFAL	0
FEDAKEAL	0
AEDFEKLTL	0
SESSPRPSFW	0
QETQALQQSFL	0
EDMLELLKF	0
HEVFYGIMF	0
AESIVVHTY	0
QEVGDGTNFVLVF	0
AETLPALKI	0
TETGFIWSF	0
LESLYRLLW	0
TEITDDLHF	0
YWQNHPEL	1
TISDRYYTAL	1
SEELLSLRF	0
QELKLPFTF	0
QEMLFKETGF	0
KENDFDRLVL	0
EELDKELLW	0
SENKVLNEFF	0
ATPAGDIMEL	1
QEEPGKGSFW	0
EELDFRKSVF	0
EEIEDLVARL	0
TEAEMFGWSF	0
FENDRTISF	0
SEADVTRPFV	0
FEYEYAMRW	0
EESLRVLAF	0
QEILDALKL	0
AEDVKKQPFF	0
SEMHVPSVAL	0
DEYIERLVW	0
SEQLKRFDEW	0
GETEYKFEW	0
TEFHGLRF	0
SEEGFHYLVF	0
AEDASKFEL	0
QESGIETAMRF	0
QDWLEALHW	0
QEAQNARIEI	0
GESKAILLW	0
AESKGVVKFGW	0
NEINNPKFNF	0
AEEIKVQPFF	0
QEAPSSQDILVF	0
EVRNDEGKVIRF	0
MEYDLSLRF	0
AEAYHFFIL	0
PVAGLPAFL	0
YEIEKEPLLF	0
YAPNRTITV	1
MEQSPLPMLL	0
GEIPDRLQF	0
TENTLLFAF	0
AETEKFWMF	0
QEITQHLFFL	0
QELPGSDPVF	0
DEDPENKIEF	0
AESLSNLHL	0
DEQRTFFSF	0
METAVPVYF	0
EETLSTLRY	0
AEQESGLYRY	0
MEQRVPDALVF	0
SEHYVSILSF	0
SEVAVSIKV	0
MERDPDELRF	0
EEDPQTSREIF	0
VETENKFSF	0
SESLNSLRF	0
LENYRNLIF	0
EALHASHGFMW	0
IIHEIAVLEL	1
ILHEIAVLEL	1
MEFHESGLLRF	0
HLPSGVKSL	1
AEMLRDLNL	0
QEIHHFLDF	0
TVYLRDIAL	1
RELPEPLMTF	0
KESEVFYEL	0
QEVRDLFQM	0
AELTKVFEI	0
QENEHIYNLW	0
EEDNSRNVFF	0
AELMNTAEMF	0
REIEGSQVTF	0
QEDPKTLNF	0
AELNHNVTY	0
SEIATDKLSF	0
LTEAQKGFQDVEA	0
SELKFSPQW	0
EIEHFIHI	0
EIEHFIHL	0
AESKYDPPFGF	0
VEDELHLIF	0
AEEEDFLRL	0
AETAVQLFI	0
AEQDSTTVAAF	0
RIPSFVTEL	1
VLPAFTSNL	1
REIQAQNFF	0
KEAMIKLGF	0
QEAIRMGFSF	0
QEQYSDLKI	0
AEDGYSGVEV	0
AENPFLTHL	0
VEHVSRLLW	0
SDFRDLMSW	0
EEMKSGLKDF	0
AEFVKTVEF	0
SESLNHLLY	0
KENSLITQF	0
KENGGKFSF	0
EEMSWKDMFAF	0
AEQPPPPPLW	0
SSHIDVVRF	0
NELLHILVF	0
QEQEALVNRL	0
GEQKTLFIF	0
GEDYGKGVIF	0
EEGGGPLGGPLKF	0
HESDINAVAFF	0
AELAVGSRW	0
SEVLQDLRF	0
VENIFHVSF	0
AEFIDKLEF	0
SEFGAPIKF	0
AEIAKNLIL	0
LESPSIFNF	0
QDNFDKIEF	0
AETAGAIMAF	0
EEMGIGGVLGL	0
EELPTLLHF	0
SEGKSILLF	0
VGPPGRSSL	1
QEIDPTKENQLYF	0
EELTFHLLEF	0
RENLPSHFKF	0
MEILTELGLHF	0
SEDRPMLQF	0
READGTEKLVF	0
YIPDLYNHFL	1
EIDQLFRIF	0
SPPPPPPPP	1
LLPTHAFSTL	1
QESLPPVQFDW	0
VEQKAGITF	0
TILDKAMVL	1
AELAAERGALLVF	0
YSPPTFRFL	1
FEMESKGQWF	0
EGITFIKF	0
MEKLPALFF	0
EEQKSALAFL	0
KLPEYNPRTL	1
AELKDYLRF	0
AETDLPVVF	0
AVISGVMSL	1
AEGKFDLKL	0
QENQEAVGGFF	0
SEEGGHVAVF	0
EENPEHVEI	0
PESSKLSSL	0
EEERRAEFYF	0
AEMLPPVLTHL	0
SEAPARQGFSF	0
SESTAIISY	0
KEQQSNIAVF	0
TEVDIKMKF	0
QELEGKLNF	0
TEIQEFISFI	0
AEQSSPDLSFL	0
VEVQEGFLRF	0
SEIKTSIEV	0
AEDRPLVFF	0
KEYERAIIF	0
AEMGVHSVAY	0
VEAIHRAVEF	0
SEYGSIIAFF	0
AESRNFVFW	0
SEINFDGIKL	0
TESMDFLKY	0
QETFIRYIF	0
SEAIVTVIM	0
NEIIEAPMAW	0
VENVPKMVF	0
AELSAQIRY	0
QEVPKELLEF	0
SEIERIFEL	0
SSPGGATIHAL	1
FIMDRAQAL	1
EEHRVSILI	0
APYGRITL	1
KENTAYFQFF	0
TEQPETYYKW	0
EELARLLQF	0
AEIDASNIVSL	0
REVQYNMGFLF	0
NENDIITHF	0
SEKGLELFRL	0
SEIVGSIKM	0
EEMQNKAVVFF	0
EEINGTILKL	0
QEIEMGLKF	0
NEQDLKMFL	0
AELLGPYGMKF	0
AEMEIIGQF	0
QEMPEPKFMY	0
YEENLQVMRF	0
DFKTDLRF	0
SETGHVYTF	0
EEALHILGF	0
EENQKIFLL	0
QELKSVLGF	0
EENYQVLRF	0
QEPLSALLQF	0
AEVLRTMEL	0
SEDEVKLAL	0
AEALSTLESW	0
YESAVSFHF	0
EENTLKNTIVF	0
AEQDRAYLEGL	0
EESRWTVHY	0
AAPLRLIAA	1
SEAPQDPLNW	0
AEQDNGHPLPAF	0
AEAGSGGPGFTF	0
SELAQNHEFY	0
TEGFEKLQF	0
WARPLSVSF	0
SEIVTGMKF	0
AEKATDATTATFF	0
TEHPENFNLMF	0
GESTTGFNF	0
QEQLRDVMFY	0
AEDIPSLKL	0
QENHQRVSIFF	0
SIPELLYSDL	1
QEQGEMVMLY	0
EELEDLVHF	0
QEQITDKNSLAY	0
SESLVVMAY	0
AEGTVVMKL	0
NEGLMPRSLSF	0
AEMQNLKQKFIL	0
KESDPSKLQF	0
VMPYIKTSL	1
ISPTGHSL	1
SEDDVKMAL	0
ENGFLPIHL	0
AAPYRTQSSASL	1
KEISHVLNF	0
AEAEHKIDL	0
SETEINAKL	0
QEIDGKSLLL	0
AEASAIVEY	0
SEEPDSWHW	0
EEQRARDLFF	0
EEFRHVIAW	0
PGLIGNVM	0
RDFLDSLGF	0
KELAEFLTF	0
LESQFILRL	0
RELYHVISF	0
GEAGAGQLLF	0
EELYHSLLEL	0
LEGPGTLKF	0
AESHIILVL	0
AELVPGVLF	0
EESNTKIDL	0
AEIIGGERSVF	0
SELGETFKF	0
IGPLRLSTL	1
VEAFEKMLW	0
NELEGRDAIF	0
AENMIQLQF	0
VIPRITIEM	1
AEMQQIEQSNF	0
EETMQDIHF	0
KEFRGLLSF	0
AEELEDLVHF	0
KEMEQLLEM	0
YLPSFFTKL	1
AEQKSNYFEV	0
SEQVPDILQL	0
MENRVGLNL	0
VETFSSLKW	0
QEIPGEFIY	0
NEQAAEFLF	0
AEMEETYRTSMF	0
AEQKYYSDLF	0
QEQLATGGILW	0
QDTQDKLFW	0
AEHSTVITF	0
EKAVTKEEF	0
EEITAIVKM	0
KEMYTLGITNF	0
PDIPDHFL	0
KEQLGYIVF	0
KEFAEILHF	0
EEVLHNLEF	0
EEEPTGYIRF	0
SEKVSQLMEW	0
TEAVSSVKF	0
SEYQRQFVW	0
LLPHAVSSL	1
EADVGITKF	0
AENDFVHRI	0
SEGSSISQLSF	0
AEMTPGMFL	0
EEVDYSEKLKF	0
QEHSGIFGF	0
AESSVDLNLKL	0
AEMKIAIYL	0
AEIIKNDLW	0
QEEYTRYLF	0
AESALRGEPLW	0
QEMPVQFQVV	0
SELASRLTL	0
LEAGAAGLRW	0
QEQLTPGVVY	0
QEIATSHNIVY	0
SENTDVFKF	0
GENPTLFVHF	0
REGNTIPSFF	0
EEFIKSIFY	0
KEQDGLIAFL	0
HEDYMELHF	0
MEASTYDGVFIW	0
EDFDSKLSF	0
YLPPIFSSL	1
NEENPGKFLF	0
SETDLLNRF	0
TEAQTLLRL	0
GEFVAQFKF	0
EETLNTLRY	0
YAPSGNFV	1
AEGLGGLERF	0
AEQWQTMEI	0
FLESGGFRSL	1
SEERSSWYW	0
AESGLPALLL	0
AELYPKIKF	0
AEADGLSTNHW	0
QESNVRLKL	0
AEAKEKIYL	0
VIQDFINAL	1
AEQEKTLAL	0
EIGKEGLKF	0
AEKAAQVGLLF	0
LENYKNLVF	0
IAPTGHSL	1
AEGDTRFLV	0
QEQKPLQQLW	0
QHWTLLKF	0
REDPDTPMSF	0
LETYLNLHW	0
SEQAVRDIFI	0
SEHGINIDL	0
AESYAGLQEF	0
SEQSVTQSFL	0
FSPFHASVL	1
AEILPTAPML	0
AEAYRLKFAF	0
FEGDIRTIF	0
AEITDKLGL	0
EEETEFHGLRF	0
SEQEHFLIV	0
SFRQDVDNASL	1
DILHTLRW	0
NEELVIFSF	0
MEVTSTFKL	0
SENLSLFLW	0
AEHLTYLEY	0
LSPSSLFSAL	1
EEMGPKTDSTLSF	0
RENDIKSYF	0
VSPYTEIHL	1
REALQYFYF	0
EDGLEGMMF	0
TEAQRGVSF	0
NELKYLDEFLL	0
RENEQSLLEY	0
AEEDTQFNY	0
RDDNPSLQF	0
EELGRGIALF	0
SEAVVEYVF	0
SEGEIRFNL	0
SENPRGPLVL	0
SEQAMQDPYF	0
ISPFHDIPL	1
ISPFHDIPI	1
GELGEAFIVF	0
AEQPSGFTF	0
IDAEDGLRF	0
EEIPVSSHYF	0
KLHEEEIQEL	1
TEAQYHLML	0
KEAIHDMNF	0
NEQLKTSFFL	0
AEIIKEDLW	0
EEISERKGGFF	0
YEFEGGVKL	0
KEGDLPPLWW	0
AEEDPAAAFL	0
QEIPEPLQL	0
SEALQTIQL	0
GGLPERSVSL	1
QEFLAALHL	0
TEEKFTILF	0
SEIGGITIAW	0
EQHWTLLKF	0
SEAQVHLAL	0
EESRIKVFL	0
AEMIQKGEQLF	0
QEDPLPLAFF	0
REEWGHLNW	0
EETQIGGERYNFF	0
EEVLNDWKL	0
AEEFVNVYY	0
HDGAAGVHF	0
VLPTLPFHVL	1
EELRNVNVFF	0
SEEEEFLKL	0
AEESRVMLW	0
EEEEISLIHF	0
QENRVVAFF	0
TELDTAFMY	0
SEGFIPLTF	0
EEGTAKLIEF	0
AELIDFFRF	0
IAPDVDTYKEI	1
AESLRGLQF	0
EEGKMLVHF	0
IGNKDIKF	0
SELLSDVRF	0
EYLEKLKL	0
QERDNLGMLVW	0
AEMLPGVLQQF	0
TEGFGGIMSF	0
DERFQQILSW	0
REIEEPYFF	0
SEAEVAELYF	0
AEEPHALEL	0
SEINSLKGLLL	0
SEQDGEVNRF	0
GEVTDFLSF	0
SESARQLFL	0
QEVVANLQY	0
EEAERPLHF	0
AEHSPVPAGF	0
ISIIPPLF	0
QEKQLLLSF	0
QESRISPYTF	0
VGGMQLRF	0
SELDLISRL	0
KEGGVTFTW	0
MEIESTFHM	0
LESGHYTSF	0
SEDDPILQI	0
AEADPLGRF	0
ALPDIKVLTL	1
LDSPVTVEW	0
VEQADHILF	0
SELPKMLDGL	0
SDHPELLRF	0
VEIGKEGLKF	0
SEVGGLFFW	0
LEHVVKFRW	0
VENPTSIKL	0
EAHVNGFRF	0
KEDLVFIFW	0
EESSALIEFF	0
LEQEYGEPFL	0
IDKLTLTF	0
SEARILFLL	0
AESKVSVAV	0
EAIHRAVEF	0
EEQEERIQL	0
QETLSVLKF	0
SHKASIKMS	0
QEGGEDRLIL	0
QEIVETTKMYM	0
EGAEWLHF	0
AESIAGLRF	0
QEQSGAMNIRL	0
AEKMNISLAFF	0
QEATVGKATGFL	0
KEGEFVAQFKF	0
AELRSTASL	0
QEQDRNYWLL	0
EENKGLGTLSW	0
EEARLGAASLKF	0
QEQIFHLQM	0
AETDQIMMI	0
PYEPYKAL	1
SEDEGNLRF	0
EEDQKMVVFF	0
NEQDLKMFLL	0
ISPENHISL	1
RPSSLPVGPVL	1
ADFAKVLEL	0
AEAESFAIQF	0
KEILLGRGFTF	0
MVADKFTEL	1
AEQQITEVF	0
SEENGDLSF	0
DSEKARLLL	0
KIPEDVSGL	1
DETFFGVQW	0
SDKGISLRF	0
SESRFSVSF	0
QENSPSFMF	0
AEGPNRLLY	0
SEATAAIHSFF	0
EETPNILRI	0
PLEIILHL	1
NAPLVNVTL	1
TEHSSGVTGVTF	0
SENLTDFLM	0
QELLYVVPFV	0
GENDRGVSFTF	0
QESTAPKVLF	0
AEHIVSMLF	0
EDVNKFKF	0
QEQTEKLLQF	0
AEDQNSLLKM	0
EEIAEYQLRL	0
LEQDFPGMRI	0
IEQDFPGMRI	0
SDAFSGLRF	0
GESVTKLTL	0
SEFFSGLMW	0
EQEPLRKQFL	0
AETLTNVLDF	0
IESDKTLLVW	0
SESDIRYLL	0
EELHYASVVF	0
SEKSKPFVF	0
LPSHPLEL	1
EEYLSFFQF	0
SEVSPSGVGF	0
MEALHYMLL	0
SAPYGRITL	1
SISSPVLSL	1
LEHDVNIQF	0
AEIRGNVLVL	0
AEKEISLWF	0
AETSSSDISF	0
EEFTDPLSF	0
EEFHQSLQW	0
QEIFERILFI	0
AEENLLMVL	0
NENINQVVF	0
NPNEVFRF	0
KEDIIQGFRY	0
IGLRNLDLKGE	0
DEAEVHLKF	0
SSPTFLRAL	1
SEERYGLVF	0
QEISDETRVF	0
EGRALLHW	0
SEAYGQKDLLF	0
AAPAWAALPL	1
AEAEKSQLIM	0
AEMDPTTAAL	0
SDEYDILVF	0
KEFEPLLNW	0
FIISRTQAL	1
EAVQKFFL	0
ALGAGIERMGL	1
SESQLELNW	0
EEQRDYVFYL	0
TEKDPSYFVF	0
AEMDSIPMGL	0
KEALVKLLL	0
HENYLQLFEF	0
QEMESGEQAAF	0
EEEELQRLRL	0
EEMLPSILVL	0
AEGAKNVLRL	0
ELEKEFHF	0
QDFISKFF	0
QELPLFFTF	0
EEILNSLKY	0
EEKYPDILNF	0
WENPRVLSF	0
AEQYHTVLKL	0
EEHNFLFQL	0
VEMPLTGKAYLW	0
AENILQQDF	0
YSPIIYQAL	1
LLPSHPLEL	1
SEHRLVLEL	0
IGKEGLKF	0
DEISFADFKF	0
METLNTLKY	0
VDYTEKLKF	0
NEAPGPINF	0
AVAGEADVPFYY	0
SEIHGAPVLF	0
EESSEENVNF	0
MENGDVYTF	0
EEQTSEQIFRL	0
AAPVPTTTL	1
FEGNVFMYY	0
EELRYAPLSF	0
LFEARIISL	1
VFLDHNAL	1
NENQLRILL	0
GEGKPDLKF	0
KEMDLSVVRLMF	0
FFMLRSLSL	1
EEISQAILDF	0
EENRNSLFFF	0
AEMEGQQPVF	0
GLHPFSQSSL	1
NIPTWLTEL	1
KETHLEFQF	0
AEAERLYMLL	0
SEIGVNHTHLLF	0
QEALTSAGVRF	0
AEIQHAEEFLI	0
IESSSNIKF	0
EELTADQNLKF	0
QYESFVKF	0
QESNDKTQLIF	0
KELQGLLEF	0
KEGQVLLHF	0
EEGPSSVRF	0
QEQSYFVRL	0
LFHPSNVEM	0
KEHQGIFTF	0
WESERILSF	0
ASALGHLSF	0
ALSSDKIAAL	1
KEQKAFEKNIF	0
SEIDNELFQF	0
AAPAYSRAL	1
VEQDVDMVF	0
YVADGERAAL	1
KENYAGAKF	0
EELLGLVVW	0
QENGPLFSELKF	0
LENFRNLVF	0
EEDRFYLVF	0
QELEREITF	0
SEVARHLLF	0
EEFPNENQVVF	0
VEGRLYLEF	0
SEIHPGMLL	0
DEQPGSHIDF	0
ETVQTVRY	0
HENIAAVVF	0
[truncated: 1,392 more rows]

## Sheet: NonB44 cluster analysis
Sequence	Length	aligned core gibbs	Predicted affinity B*44:02 nM	Predicted affinity B*44:05 nM	Predicted to bind B*44:02 or B*44:05 (% EL rank <2)	Predicted affinity C*01:02 nM	Predicted to bind C*01:02 (% EL rank <2)	Predicted affinity E*01:01/03 nM	Predicted to bind E*01:01/03 (% EL rank <2)	Predicted affinity G*01:01 nM	Predicted affinity G*01:09 nM	Predicted to bind G*01:01 or G*01:09 (% EL rank <2)	P2 E	Source Protein		Number predicted binders of each length:	B44	C1	E1	G1
SPMLELALSL	10	SPMELALSL	12686.8	13434.4	0	11087.9	0	24859.5	0	8835.63	6605.43	0	0	Q92621|NU205_HUMAN		8	1	71	25	17
SPAMQGVILAI	11	PAMQGVLAI	24084.5	26231.2	0	32140.3	0	40017.2	0	19902.8	17462.6	0	0	Q96RU2|UBP28_HUMAN		9	17	537	517	503
QKPLSLAAGVKL	12	QKPLSLAAL	33802.7	36291.9	0	33895.8	0	40268.2	0	15166.3	13158.2	0	0	Q16849|PTPRN_HUMAN		10	10	148	113	103
TAPARTMFL	9	TAPARTMFL	32169.9	33005.8	0	10.91	1	2293.02	1	539.53	366.55	1	0	Q9UG56|PISD_HUMAN		11	21	41	24	22
TRPPSTPEGIAL	12	TRPPSTPAL	38497.2	38870.9	0	12566.9	0	31134.3	0	7736.9	6386.72	0	0	Q8TCT9|HM13_HUMAN		12	8	11	1	1
LVHPNPPSVL	10	LVPNPPSVL	35341	34752.9	0	541.69	1	19571.4	1	3189.46	2511.76	1	0	Q92797|SYMPK_HUMAN		13	7	6	0	0
PPQPPPPPP	9	PPQPPPPPP	45318	45681.3	0	46561	0	48281.7	0	43879.6	43200.3	0	0	Q9UPS6|SET1B_HUMAN:Q9BYN7|ZN341_HUMAN:Q86TG7|PEG10_HUMAN:P31249|HXD3_HUMAN:Q96JM2|ZN462_HUMAN:Q5VYV0|FOXB2_HUMAN:Q16760|DGKD_HUMAN:A6NNE9|MARHB_HUMAN:Q8N5S1|S2541_HUMAN:Q99626|CDX2_HUMAN:Q9H7P6|MB12B_HUMAN:P20264|PO3F3_HUMAN		SUM	64	814	680	646
RFLDKALEL	9	RFLDKALEL	30431.6	32207.8	0	4148.64	1	12698.6	1	854.41	608.52	1	0	Q9Y617|SERC_HUMAN		Proportion of cluster	0.0521173	0.662866	0.553746	0.526059
FISNVKTAL	9	FISNVKTAL	33458.2	32761.8	0	1303.88	1	26666.4	1	5781.77	4160.29	1	0	Q14008|CKAP5_HUMAN
PESSKLSSL	9	PESSKLSSL	15480.3	14939.9	1	42420.3	0	43574.4	0	25936.8	23798	0	1	Q9BRP7|FDXA1_HUMAN		Number with P2 E	P2E
KVVERLLSL	9	KVVERLLSL	27333.3	26173	0	1722.62	1	8701	1	1616.56	1023.54	1	0	Q9H0H5|RGAP1_HUMAN		8	0
AAPSGATL	8	AAPSGAT-L	36841.5	37787.8	0	85.6	1	22865.1	1	6583.38	5299.5	0	0	Q71SY5|MED25_HUMAN		9	6
QVPRPGTSL	9	QVPRPGTSL	38181.5	38961.9	0	67.6	1	12074.7	1	1345.24	975.55	1	0	Q8TAM2|TTC8_HUMAN		10	7
VAPGQEKISSL	11	VAPEKISSL	41718.4	42105.2	0	327.67	1	26079.2	1	6310.2	4928.6	1	0	Q8IY37|DHX37_HUMAN		11	19
EEAPAEASSGAL	12	EAPAEASSL	7142.05	9994.55	1	30048.1	0	44095.2	0	26007.3	24014	0	1	P23497|SP100_HUMAN		12	10
VFAEKITSL	9	VFAEKITSL	31918.5	32468.5	0	891.04	1	8794.71	1	553.9	374.51	1	0	Q01850|CDR2_HUMAN		13	9
YLPLAHVL	8	YLPLA-HVL	36510.1	35289	0	116.51	1	11972.2	1	1479.83	1108.81	1	0	O60488|ACSL4_HUMAN:O95573|ACSL3_HUMAN		SUM	51
SPLPVGQNSL	10	SLPVGQNSL	31316.1	30074.5	0	519.36	1	23391.4	1	4298.89	3305.64	1	0	Q6IQ32|ADNP2_HUMAN		Proportion of cluster	0.0415309
VIAEAVRTTL	10	VIAEAVTTL	33617.4	34451.9	0	4019.84	1	24285.7	0	6917.83	5173.72	0	0	Q99832|TCPH_HUMAN
VFNEDTRSL	9	VFNEDTRSL	28195.1	31657.5	0	3457.53	1	24820.8	1	3070.56	2336.57	1	0	Q13315|ATM_HUMAN
ALHEAAPSQL	10	ALHEAAPSL	26327.8	26596.1	0	10247.5	1	26009.9	0	8664.74	6646.43	0	0	Q9H425|CA198_HUMAN
VGPQGGMVGQM	11	VGPQGVGQM	39651.7	40786.1	0	4577.71	1	34155.7	0	12404.7	10898.1	0	0	Q8IYB5|SMAP1_HUMAN
LSFSSASDAEF	11	SFSSASAEF	26798	29520.6	0	22466.8	0	35962.8	0	8578.27	6706.82	0	0	Q9Y2Y0|AR2BP_HUMAN
EAFEAIPRAL	10	EAFEAPRAL	23324.4	26500.5	0	16271.2	0	38747.9	0	15385.1	12872.4	0	0	P50990|TCPQ_HUMAN
SAPKIFQAL	9	SAPKIFQAL	29966.7	28854	0	14.03	1	6235	1	454.41	318.9	1	0	P55011|S12A2_HUMAN
TVMDKTRAL	9	TVMDKTRAL	21961.4	23803.2	1	720.98	1	19755.2	1	2783.22	1897.25	1	0	P29466|CASP1_HUMAN:Q5EG05|CAR16_HUMAN
SSSVPMPAGGKGS	13	SSSVPMPAS	38179.8	42390.9	0	42154.5	0	46745.3	0	30715.8	29338.5	0	0	Q8TB22|SPT20_HUMAN
GFHARLQEF	9	GFHARLQEF	23311.8	30601	0	22120.7	0	35288.3	0	4354.93	3330.67	1	0	Q8IWA4|MFN1_HUMAN
FAPYNKPSL	9	FAPYNKPSL	39674.4	37535.1	0	12.48	1	10366.7	1	1926.7	1418.52	1	0	Q86UW9|DTX2_HUMAN
LSTEALRL	8	LSTEALR-L	39826.2	40921.8	0	19028.9	0	36660.1	0	15847.2	13816.8	0	0	Q9BWH6|RPAP1_HUMAN
EWPLKHPESF	10	EWPLHPESF	30604	34317.6	0	28086.4	0	39756.1	0	3624.31	2978.39	1	0	Q8NB90|AFG2H_HUMAN
LILAPTREL	9	LILAPTREL	33909.3	35120.3	0	3047.82	1	21774.3	1	6750.21	5013.52	1	0	P38919|IF4A3_HUMAN
FFQEAVSH	8	FFQEAV-SH	41224.4	45411.2	0	39337.6	0	47958.9	0	30852.7	28549.4	0	0	Q8N108|MIER1_HUMAN
SVPLAATSM	9	SVPLAATSM	34352.5	33949.4	0	32.74	1	13826.7	1	1665.41	1162.96	1	0	Q9NX40|OCAD1_HUMAN
APVAGLPAFL	10	APVAGLPAL	22317.4	23178	0	17561.7	0	32651.7	0	8498.64	6785.14	0	0	Q14656|TM187_HUMAN
FQLPKLGALL	10	FQLPKLGAL	20688.2	19772.5	0	676.97	1	13197.6	1	1177.82	871.81	1	0	O96006|ZBED1_HUMAN
TLPEENYQVL	10	TLPENYQVL	34535.1	33757.4	0	206.62	1	13996.5	1	1963	1390.52	1	0	Q07960|RHG01_HUMAN
RSPVFNHSL	9	RSPVFNHSL	32153.9	31535.1	0	20.92	1	1805.25	1	84.42	58.32	1	0	Q96RN5|MED15_HUMAN
LRPDSPAHVL	10	LRPDSPAHL	32890.3	30975.1	0	9342.14	1	25026.8	1	4082.3	3268.3	1	0	Q05923|DUS2_HUMAN
RLPVGGFRSL	10	RLPVGFRSL	28488.9	28915.9	0	206.09	1	7985.15	1	440.28	318.75	1	0	Q14669|TRIPC_HUMAN
IIPRIERTL	9	IIPRIERTL	42763.6	42190.1	0	101.14	1	8681.35	1	1933.07	1408.39	1	0	Q9Y5K8|VATD_HUMAN
YGPPGTGKTL	10	YGPPGTKTL	39488.1	38880.6	0	91.5	1	19823.9	1	2289.47	1801.23	1	0	P62191|PRS4_HUMAN:O43933|PEX1_HUMAN:P62333|PRS10_HUMAN:Q6PL18|ATAD2_HUMAN:P62195|PRS8_HUMAN:P55072|TERA_HUMAN:P17980|PRS6A_HUMAN:Q9NVI7|ATD3A_HUMAN:Q9ULI0|ATD2B_HUMAN:Q5T9A4|ATD3B_HUMAN:Q5T2N8|ATD3C_HUMAN:Q8IYT4|KATL2_HUMAN
YTPYGWLQL	9	YTPYGWLQL	34966.7	34520.5	0	28.02	1	6128.12	1	174.52	120.43	1	0	Q15011|HERP1_HUMAN
FIMEGGAMVL	10	FIMEGAMVL	26176.4	26197.4	0	1816.02	1	27648.9	0	7132.55	5243.71	0	0	P33992|MCM5_HUMAN
TVYLRDIAL	9	TVYLRDIAL	30154.6	30442.5	0	1956.49	1	17738.3	1	6221.32	4619	0	0	Q9NYY8|FAKD2_HUMAN
VIPRITIEM	9	VIPRITIEM	39963.1	39435.6	0	88.85	1	7561.45	1	1351.51	931.55	1	0	P11388|TOP2A_HUMAN
KANQELGLAL	10	KANQELLAL	23711.9	25321	0	11498.4	0	31187.6	0	6505.7	5160.86	0	0	O15067|PUR4_HUMAN
YMSPHPSPL	9	YMSPHPSPL	18014.5	15124.7	0	58.78	1	3641.06	1	275.08	154.33	1	0	P51531|SMCA2_HUMAN
IAPTGHSL	8	IAPTG-HSL	39845.6	40025	0	64.27	1	21772.1	1	5148.81	4105.38	1	0	Q9NVA2|SEP11_HUMAN:Q14141|SEPT6_HUMAN
VFLPRVTEL	9	VFLPRVTEL	33893.6	34348.4	0	1930.61	1	9960.87	1	955.77	687.38	1	0	P78527|PRKDC_HUMAN
NSPLRENSF	9	NSPLRENSF	36778.9	36853	0	1281.12	1	26146.4	1	2667.75	2122.5	1	0	Q9UQ35|SRRM2_HUMAN
VFLEAAKAL	9	VFLEAAKAL	30798.6	32875.7	0	3708.89	1	23441	1	3584.49	2724.61	1	0	P23368|MAOM_HUMAN
QLPNNMAMAL	10	QLPNNAMAL	19756.5	22783.1	0	432.44	1	18516	0	2349.04	1667.46	0	0	P27708|PYR1_HUMAN
ILIRKVSSL	9	ILIRKVSSL	32234	30766.3	0	1116.56	1	6564.81	1	1973.42	1304.9	1	0	Q8IWI9|MGAP_HUMAN
SLPLFIVTL	9	SLPLFIVTL	29595.8	26913.1	0	80.97	1	4197.04	1	528.38	352.71	1	0	P49815|TSC2_HUMAN
RLPAWQPLL	9	RLPAWQPLL	30149.8	27000	0	86.43	1	319.39	1	80.32	54.2	1	0	Q3MIR4|CC50B_HUMAN
GPYNVSHL	8	G-PYNVSHL	37064.6	38263.4	0	11435.9	0	40372.1	0	16548	14940.8	0	0	O15552|FFAR2_HUMAN
TEVAPAKDVTL	11	TAPAKDVTL	3160.7	5335.51	1	2657.81	1	34103.6	1	12973.3	10979.5	0	1	P27816|MAP4_HUMAN
PPVPPPPPP	9	PPVPPPPPP	45405.3	45916.7	0	46495.1	0	48496.4	0	44706.8	44119.6	0	0	Q92558|WASF1_HUMAN:A6NNW6|ENO4_HUMAN
KLSNHVFNAL	10	KLSNHVNAL	22121.2	22599	0	7496.52	0	20795.4	0	1472.55	944.19	0	0	O14730|RIOK3_HUMAN
FLWEIPRESL	10	FLWEIPRSL	29864.7	28912.7	0	3307.86	1	29529.6	0	4262.76	3196.88	1	0	O75820|ZN189_HUMAN
RLNDAALRAL	10	RLNDALRAL	21874.4	23354.9	0	7491.33	0	21057.2	1	2931.74	2011.72	0	0	Q9HB65|ELL3_HUMAN
QAPQPQSSL	9	QAPQPQSSL	37297.9	38440.2	0	42.35	1	17406	1	2660.12	2034.8	1	0	Q8WXI9|P66B_HUMAN
TIIDVVGAPL	10	TIIDVVAPL	28506.5	28693.7	0	10051.8	0	33074.1	0	10915.1	8240.75	0	0	Q9NPF5|DMAP1_HUMAN
FSPHSQAYF	9	FSPHSQAYF	27269.8	27596.9	0	91.99	1	8316.98	1	240.74	181.04	1	0	Q15061|WDR43_HUMAN
TIIEATHVL	9	TIIEATHVL	29348	28411.9	0	1018.37	1	14402.8	1	2599.82	1769.85	1	0	Q149N8|SHPRH_HUMAN
HIPDQETTSL	10	HIPDQTTSL	40788.7	39850	0	726.8	1	33168.4	1	6775.82	5249.56	1	0	Q03164|KMT2A_HUMAN
SPVRLLSL	8	S-PVRLLSL	35221.9	35589.6	0	3610.69	1	30312	0	7385.5	6146.52	0	0	Q9BRY0|S39A3_HUMAN
QTSPLGSSLPA	11	TSPLGSSPA	32247.6	33764.7	0	28326.3	0	44437.2	0	25358.5	22535.5	0	0	A2VDJ0|T131L_HUMAN
KLPTPMQSL	9	KLPTPMQSL	36080.9	33818.8	0	23.12	1	2303.34	1	188.69	121.72	1	0	Q9P2N6|KANL3_HUMAN
HLLRLTSSL	9	HLLRLTSSL	28612.4	28535.5	0	4677.49	1	20941.1	1	3769.94	2673.79	1	0	P22695|QCR2_HUMAN
FLIEYGPAQL	10	FLIEGPAQL	30269.4	28802.2	0	1670.96	1	26816.3	0	6248.91	4360.54	0	0	Q9Y4B6|DCAF1_HUMAN
YLPSQVTEM	9	YLPSQVTEM	35028.1	33917.4	0	24.56	1	8125.12	1	750.44	461.5	1	0	Q9Y4P8|WIPI2_HUMAN
LVPLRIAAL	9	LVPLRIAAL	38289.1	37335.8	0	30.91	1	7068.93	1	836.58	604.11	1	0	Q9Y4A5|TRRAP_HUMAN
LIISNTKSL	9	LIISNTKSL	33048.4	34448.1	0	1467.31	1	24352.3	1	7859.66	5960.78	0	0	Q8WXH0|SYNE2_HUMAN
VPGNVKSL	8	V-PGNVKSL	41799.8	42623.7	0	4832.13	1	41003.3	0	17387	16067.5	0	0	Q9NU22|MDN1_HUMAN
TPAAAAPAGSLF	12	PAAAAPASL	21084.8	24842.5	0	22308.2	0	36866.6	0	8906.55	7397.98	0	0	A1L0T0|ILVBL_HUMAN
LAPTDVKEL	9	LAPTDVKEL	40576.6	39960.9	0	153.57	1	25401.3	1	7594.57	6120.63	1	0	Q8WWM7|ATX2L_HUMAN
TEAPLAKDGVLTL	13	EAPDGVLTL	3733.89	4949.54	1	28552.8	0	41417.1	0	20643.7	18622.5	0	1	P27816|MAP4_HUMAN
VSAAGLVQGL	10	VSAAGLQGL	29417	30944.6	0	11249.4	0	30864.3	0	6587.87	5084.1	0	0	Q8TEM1|PO210_HUMAN
SIPERPAQL	9	SIPERPAQL	38680.4	37648.2	0	23.57	1	3284.57	1	620.01	411.01	1	0	Q9Y6J0|CABIN_HUMAN
FLPTRALAAL	10	FLPTRLAAL	31124.6	31271.1	0	42.34	1	12089.2	1	1496.38	1050.81	0	0	Q6PJ61|FBX46_HUMAN
YLRELAVGSL	10	YLREAVGSL	30640.8	30223.6	0	5769.59	0	27514	0	6666.1	5037.66	0	0	P52948|NUP98_HUMAN
VFLPSHSL	8	VF-LPSHSL	37680.4	38686.7	0	7765.67	1	28294.4	1	3963.26	3197.5	1	0	O94966|UBP19_HUMAN
APSETQFSHL	10	APSEQFSHL	26294.5	26415.1	0	21104.6	0	36492.3	0	14297.9	12211.8	0	0	Q8N6F7|GCSAM_HUMAN
EFNHYLTSM	9	EFNHYLTSM	23297.4	29514.5	0	19433.2	0	41447.1	0	10874.2	8457.17	0	0	Q92674|CENPI_HUMAN
TAPHNIVSL	9	TAPHNIVSL	37044.1	34699.9	0	12.57	1	8370.51	1	1264.17	912.06	1	0	Q66GS9|CP135_HUMAN
ILSNNKISEL	10	ILNNKISEL	32802.5	33746.5	0	6736.13	0	25725	0	6038.09	4437.55	0	0	Q8IWK6|AGRA3_HUMAN
LMPQVLTTL	9	LMPQVLTTL	34329.4	31561.7	0	29.15	1	2997.11	1	376.08	262.2	1	0	Q86Y56|DAAF5_HUMAN
YAPHYDSTF	9	YAPHYDSTF	28718.5	27781.1	0	53.38	1	15986.4	1	1014.84	746.22	1	0	Q9NPI1|BRD7_HUMAN
SSPEREITL	9	SSPEREITL	39171.9	38831.8	0	19.61	1	3589.73	1	693.43	488.27	1	0	Q12923|PTN13_HUMAN
LMITHVTSL	9	LMITHVTSL	22250.1	21884.3	0	461.81	1	7266.53	1	1560.74	951.31	1	0	Q9UBW7|ZMYM2_HUMAN
PIPPPPPPP	9	PIPPPPPPP	46867.3	46896.2	0	33446.6	0	45564.3	0	29034.7	27575.1	0	0	P49750|YLPM1_HUMAN:Q8TF74|WIPF2_HUMAN
AGMTVPPPPAAA	12	MVPPPPAAA	30409.5	34359.5	0	19485.2	0	42705.8	0	19327.7	16907.2	0	0	Q8IY37|DHX37_HUMAN
MTPSAKQSL	9	MTPSAKQSL	34472.4	35290.9	0	27.16	1	10296.2	1	403.34	276.86	1	0	P19388|RPAB1_HUMAN
NSGDTEVGSSL	11	SGTEVGSSL	34540.3	33384.4	0	23625.9	0	42532	0	19146.8	16683.3	0	0	O75592|MYCB2_HUMAN
QGPPGLMDAETD	12	QGPPGLMET	44472.3	45839.2	0	46113.3	0	48254.1	0	36512.5	35548.9	0	0	Q86V15|CASZ1_HUMAN
FMPKSYEAL	9	FMPKSYEAL	33681.9	28551.2	0	7.94	1	2472.28	1	169.49	119.28	1	0	Q9H2P0|ADNP_HUMAN
LLGERLLAL	9	LLGERLLAL	32717.1	32581.8	0	3320.45	1	16613.3	1	4725.16	3196.99	1	0	Q15165|PON2_HUMAN
FSPTGKYL	8	FSPTG-KYL	39169.8	39812.9	0	154.15	1	23782.8	1	4388.47	3397.16	0	0	Q9NVX2|NLE1_HUMAN
GLPEKVLSL	9	GLPEKVLSL	36208.8	33864.6	0	76.6	1	2879.96	1	780.98	519.46	1	0	Q9BZE1|RM37_HUMAN
SPVVRVAV	8	S-PVVRVAV	35932.1	38030.2	0	16901.7	0	42000.6	0	20899	18736.5	0	0	P13639|EF2_HUMAN
PLSHLDAL	8	PL-SHLDAL	42209.3	42641.2	0	36369.4	0	45197.5	0	29127.2	26934.3	0	0	Q8IUF8|RIOX2_HUMAN
YLTNLEVKEL	10	YLNLEVKEL	31370.4	32184.2	0	11713.5	0	35969.8	0	10753	8647.04	0	0	Q8N831|TSYL6_HUMAN
RLNELLVKAL	10	RLNELLKAL	23942.4	24713.8	0	16454.6	0	27842.8	0	5292.73	3856.75	0	0	Q12931|TRAP1_HUMAN
SSGQLKSPSLS	11	SSQLKSPSL	36155.2	39003.6	0	35665.6	0	44218.5	0	25427.5	23066.6	0	0	Q9H2P0|ADNP_HUMAN
FAPEKLQEL	9	FAPEKLQEL	37870	33964.8	0	10.95	1	9078.08	1	764.79	522.08	1	0	P51530|DNA2_HUMAN
RIQEELSAL	9	RIQEELSAL	31623.9	30524	0	2498.8	1	20591	1	2098.23	1398.82	1	0	Q9UH99|SUN2_HUMAN
MQYPGRSLVF	10	MQPGRSLVF	4828.94	5860.38	1	3730.3	1	10536.9	1	294.04	225.81	1	0	Q9GZR7|DDX24_HUMAN
IQMTQSPSSL	10	IQMQSPSSL	16365.1	16345.5	0	4860.86	1	19223	1	5312.47	4189.33	0	0	A0A0C4DH72|KV106_HUMAN:A0A075B6S5|KV127_HUMAN:P01597|KV139_HUMAN:P04432|KVD39_HUMAN:P01593|KVD33_HUMAN:P01594|KV133_HUMAN:P01599|KV117_HUMAN
LLPEHFLFL	9	LLPEHFLFL	31457.4	28911.5	0	20.66	1	550.02	1	125.6	80.53	1	0	P42226|STAT6_HUMAN
TLPESLLSSL	10	TLPESLSSL	30910.5	30761.3	0	123.98	1	12377.3	1	1996.61	1421.87	1	0	Q9UQ13|SHOC2_HUMAN
YLLNDRLSL	9	YLLNDRLSL	28644.7	28431.3	0	1238	1	19374.6	1	4862.49	3369.41	1	0	Q86VV8|RTTN_HUMAN
LLPPRPSAL	9	LLPPRPSAL	37586.7	35076.2	0	13.51	1	1482.31	1	438.53	292.67	1	0	Q2VPB7|AP5B1_HUMAN
EAPSVDADPKL	11	EAPDADPKL	40663.6	41683.2	0	23595.7	0	43581.5	0	24788.5	22866.3	0	0	O75362|ZN217_HUMAN
HFYGKAIEL	9	HFYGKAIEL	31165	33191	0	3685.93	1	17442	1	1603.01	1118.4	1	0	O43765|SGTA_HUMAN
APYNKPSL	8	A-PYNKPSL	37825	38603.5	0	4202.41	1	37080.2	0	15237.7	13417.4	0	0	Q86UW9|DTX2_HUMAN
PSKPSSTL	8	PS-KPSSTL	42782.1	43415.4	0	25506.3	0	41606.7	0	21041.5	18933.6	0	0	Q9UNF0|PACN2_HUMAN
FLAEAELLNL	10	FLAEALLNL	30145.2	28754.3	0	6052.15	0	28221.4	0	7497.82	5362.02	0	0	P29401|TKT_HUMAN
RLPSEVSAL	9	RLPSEVSAL	35568.5	33059.1	0	21.43	1	2646.37	1	281.22	177.82	1	0	Q8TCA0|LRC20_HUMAN
LFHPKALAEL	10	LFPKALAEL	32465.7	33442.2	0	2276.01	1	19561.6	0	1046.11	752.34	1	0	P57678|GEMI4_HUMAN
TFIDPRLPL	9	TFIDPRLPL	25067.4	28742.8	0	2026.62	1	19124.2	1	1765.68	1319.31	1	0	Q9P2P5|HECW2_HUMAN
YFAERVTSL	9	YFAERVTSL	27048.2	26863.3	0	241.84	1	10290.3	1	415.9	272.3	1	0	P50238|CRIP1_HUMAN
FLPRQPPMSL	10	FLPQPPMSL	33799.1	33129.3	0	60.79	1	8977.77	1	1615.18	1166.74	1	0	Q13045|FLII_HUMAN
APGVGPLL	8	APGVGPL-L	38108	38510.9	0	5689.93	1	31820.6	0	10270.7	8888.65	0	0	Q9Y566|SHAN1_HUMAN
FLSEHPNVTL	10	FLSEHPNTL	30749	28901.8	0	1006.43	1	16829.3	1	2862.03	1956.89	1	0	Q9UH17|ABC3B_HUMAN
SPVTVHTL	8	S-PVTVHTL	35387.7	33904.6	0	2742.29	1	30783.3	1	6262.18	5295.48	0	0	Q9Y692|GMEB1_HUMAN
SPLRIVAL	8	S-PLRIVAL	34484.3	35546.5	0	2602.33	1	32280.1	0	7160.54	5989.94	0	0	Q96QU1|PCD15_HUMAN
RLPEIYIQL	9	RLPEIYIQL	32202.2	28445.7	0	63.39	1	1104.98	1	67.4	45.73	1	0	Q9H223|EHD4_HUMAN
NTPVVKSAL	9	NTPVVKSAL	38531.3	38999.8	0	99.33	1	20062.5	1	1580.61	1162.08	1	0	Q13490|BIRC2_HUMAN
QVAEQGPEP	9	QVAEQGPEP	37627	39817.2	0	41688.2	0	46816.1	0	38097.3	36412.7	0	0	Q13459|MYO9B_HUMAN
EFPEPIKL	8	EFPEPIK-L	27470.6	28893	1	15564.6	1	37951.2	0	9324.57	8108.08	1	0	P51149|RAB7A_HUMAN
HAPIRVSPL	9	HAPIRVSPL	36804	36263.7	0	30.05	1	10708.6	1	1457.11	1058.32	1	0	O60336|MABP1_HUMAN
KIPEIQATM	9	KIPEIQATM	37219.7	37049.7	0	71.58	1	6080.9	1	544.65	348.79	1	0	Q9Y3E7|CHMP3_HUMAN
LAPTREIAV	9	LAPTREIAV	40888.1	40195.1	0	186.51	1	22289.4	1	9908.09	7944.91	0	0	Q9UHI6|DDX20_HUMAN
SGPRPGLSL	9	SGPRPGLSL	37529.1	37165.4	0	36.31	1	4349.14	1	663.43	504.68	1	0	P50406|5HT6R_HUMAN
QPPPPPPPP	9	QPPPPPPPP	43836.9	43051.9	0	34066	0	44737.2	0	33847.8	32672.9	0	0	Q16204|CCDC6_HUMAN:P42858|HD_HUMAN:Q9ULL5|PRR12_HUMAN:Q9H0K1|SIK2_HUMAN:Q9UPS6|SET1B_HUMAN:O60885|BRD4_HUMAN:Q13435|SF3B2_HUMAN:Q5U5Q3|MEX3C_HUMAN:Q86XK2|FBX11_HUMAN:Q9BYN7|ZN341_HUMAN:Q86TG7|PEG10_HUMAN:O15047|SET1A_HUMAN:Q5VWQ8|DAB2P_HUMAN:Q96JM2|ZN462_HUMAN:Q5VYV0|FOXB2_HUMAN:Q9Y6V0|PCLO_HUMAN:O60422|ONEC3_HUMAN:Q9NQX0|PRDM6_HUMAN:Q9HCJ0|TNR6C_HUMAN:Q6ZTA4|TRI67_HUMAN:Q5HY92|FIGN_HUMAN:O14514|…
RVPAQLLGL	9	RVPAQLLGL	36762.2	35800.5	0	162.18	1	4616.85	1	405.52	265.81	1	0	A0A0C4DH72|KV106_HUMAN:A0A075B6S5|KV127_HUMAN:P01597|KV139_HUMAN:P04432|KVD39_HUMAN:P01593|KVD33_HUMAN:P01594|KV133_HUMAN:P01599|KV117_HUMAN:A0A0C4DH67|KV108_HUMAN:A0A0B4J2D9|KVD13_HUMAN:A0A0C4DH73|KV112_HUMAN:P0DP09|KV113_HUMAN:A0A087WSZ0|KVD08_HUMAN:P01602|KV105_HUMAN:A0A0C4DH69|KV109_HUMAN:A0A075B6S4|KVD17_HUMAN
FLSHSTDSL	9	FLSHSTDSL	30231.8	25575.1	0	650.43	1	20190.8	1	2459.26	1643.87	1	0	Q12802|AKP13_HUMAN
KLPIGMKM	8	KLPIGMK-M	39485.6	40495.9	0	3404.37	1	24657.8	1	4766.85	3611.86	1	0	O00203|AP3B1_HUMAN
ELRPDSPAHVL	11	ELPDSPAHV	35880.4	35480.8	0	22077.2	0	35509.3	0	12977.8	11157	0	0	Q05923|DUS2_HUMAN
FMAETKGVAL	10	FMAETKVAL	26551.5	26261.3	0	733.31	1	19132.1	1	3556.37	2481.66	0	0	P04424|ARLY_HUMAN
YSPPTFRFL	9	YSPPTFRFL	31436.3	28962.5	0	12.13	1	2748.41	1	127.03	93.82	1	0	Q712K3|UB2R2_HUMAN
LAPASLTSA	9	LAPASLTSA	38503.4	38424.3	0	1391.64	1	36318.2	0	15169.1	12558.8	0	0	Q9UQ35|SRRM2_HUMAN
MVADKFTEL	9	MVADKFTEL	23209.6	22769.6	0	316.95	1	9894.59	1	831.65	478.32	1	0	P30153|2AAA_HUMAN
TILEEAKEL	9	TILEEAKEL	33927.3	35069.4	0	10562.8	1	34185.2	0	19374	16448	0	0	O60610|DIAP1_HUMAN
VHMILQELPDL	11	MILQELPDL	31097	32477	0	34530.6	0	38347.9	0	17163.4	15508	0	0	Q5QJ74|TBCEL_HUMAN
TLPMRLLAL	9	TLPMRLLAL	33976.9	33634.5	0	34.4	1	2250.4	1	654.03	439.29	1	0	Q9NX74|DUS2L_HUMAN
SLPNVFSAL	9	SLPNVFSAL	27618.7	25547.2	0	10.73	1	2976.26	1	194.85	122.76	1	0	Q7Z6Z7|HUWE1_HUMAN
MDYARAGNKAAF	12	YARAGKAAF	8443.73	14525.7	0	31760.7	0	39556.1	0	13398.6	11117.7	0	0	Q9UKD2|MRT4_HUMAN
KLPDLPQNSV	10	KLPDPQNSV	34717.2	32489.6	0	2373.36	1	21473.9	1	3542.24	2522.4	1	0	Q9BVV6|TALD3_HUMAN
AGVPPSAPLQ	10	AGVPPSAPL	37069.4	39525.8	0	22974.5	0	41667	0	17638.4	15480.7	0	0	O60641|AP180_HUMAN
TLPDWKRSL	9	TLPDWKRSL	36454.5	36341	0	103.67	1	10681	1	1820.05	1306.3	1	0	A6NHR9|SMHD1_HUMAN
RISSHFLQQPRPL	13	SSHQQPRPL	31261.3	34792.4	0	18185.1	0	32161.9	0	6471.09	4932.49	0	0	Q8N6F7|GCSAM_HUMAN
HISNSHPLSL	10	ISNSHPLSL	30304.4	31468.3	0	8146.6	1	27943.9	0	4686.92	3358.71	1	0	Q14653|IRF3_HUMAN
SLDDRVLSSL	10	SLDDRLSSL	26232.6	23811.2	0	5463.09	1	22793.2	1	7899.39	6083.07	1	0	Q969H6|POP5_HUMAN
VAPRSGLAA	9	VAPRSGLAA	38860	39002.4	0	720.88	1	28243.3	0	15471.5	13359.3	0	0	P33316|DUT_HUMAN
ITLLREISL	9	ITLLREISL	38478.8	38074.6	0	4355.97	1	18643.1	1	6089.85	4651.85	1	0	O75153|CLU_HUMAN
GPAGGDREAL	10	GPAGGDRAL	37419.6	38232.8	0	32689.5	0	45646.7	0	30487.3	28622.3	0	0	Q8IY67|RAVR1_HUMAN
TLYDANYKEL	10	TLYDAYKEL	25190.9	27514.6	0	5314.02	1	25012.2	0	3881.36	2757.74	1	0	Q9Y2G1|MYRF_HUMAN
LSQSPHSVPGG	11	LSQSPHSVP	35710.4	38445.1	0	40037.5	0	45474.7	0	27000.9	25173.2	0	0	Q8WYB5|KAT6B_HUMAN
SLHYSALSSL	10	SLHSALSSL	19482.4	19730.6	0	3981.92	0	21303.1	0	4177.61	3019.01	0	0	Q8N2R8|FA43A_HUMAN
IFKDHVSL	8	IFKDHV-SL	40233.4	41992.4	0	11970.7	1	32917	1	7843.69	6226.57	0	0	Q9BZL1|UBL5_HUMAN
TAPRAMAVL	9	TAPRAMAVL	36874.6	34805.2	0	18.86	1	6937.02	1	1108.73	809.73	1	0	P47897|SYQ_HUMAN
MLPSILNQL	9	MLPSILNQL	31538.2	29234.2	0	57.34	1	5531.79	1	268.44	174.17	1	0	P20290|BTF3_HUMAN
FMLPKALAL	9	FMLPKALAL	26307.3	23508.6	0	232.75	1	3872.8	1	1226.84	748.73	1	0	P09131|P3_HUMAN
TAPQGNVDL	9	TAPQGNVDL	41054.8	41025.5	0	66.54	1	19466.2	1	5535.74	4342.93	0	0	P14324|FPPS_HUMAN
IGPLRLSTL	9	IGPLRLSTL	41024.2	39772.9	0	32.84	1	3835.81	1	711.44	542.79	1	0	Q96Q15|SMG1_HUMAN
VAPPGCSHL	9	VAPPGCSHL	37055.8	34906.2	0	18.67	1	8865.41	1	1036.12	748.47	1	0	Q9UPT9|UBP22_HUMAN
QDVTGALEDALA	12	QDVTGALAL	32536.4	33834.6	0	47171.6	0	48027.5	0	38350	37117.6	0	0	Q96MW5|COG8_HUMAN
YVPTSYVEV	9	YVPTSYVEV	36705.4	35044.4	0	35.39	1	11854.9	1	1371.3	878.39	1	0	Q96RU3|FNBP1_HUMAN
SAPTARVFM	9	SAPTARVFM	32314.7	32860.8	0	40.03	1	12389.4	1	1242.82	865.87	1	0	O94906|PRP6_HUMAN
KAPEPLSSL	9	KAPEPLSSL	35673.7	34431.4	0	9.92	1	4490.15	1	442.26	289.69	1	0	O75175|CNOT3_HUMAN
SIPDFPMHL	9	SIPDFPMHL	30701.8	30056.6	0	23.6	1	3320.23	1	400.47	237.93	1	0	Q5VV67|PPRC1_HUMAN
YLPSAILQL	9	YLPSAILQL	33494.7	29294.7	0	16.53	1	2626.11	1	195.29	128.74	1	0	P49685|GPR15_HUMAN
TSPSKSSDRRN	11	TSPSKSSDN	44036.6	47108.3	0	43731.7	0	48085.2	0	34966.7	33817	0	0	Q8NDT2|RB15B_HUMAN
SLPAEVHSL	9	SLPAEVHSL	32573.4	29578.2	0	21.55	1	2584.34	1	315.69	205.02	1	0	Q9UM63|PLAL1_HUMAN
FIQAGLLSAL	10	FIQAGLSAL	22109.7	21631.5	0	5271.3	0	34366.6	0	7142.51	5468.53	0	0	P55061|BI1_HUMAN
KELPQGTSGQLW	12	ELPQGTSQL	54.65	2401.49	1	42172.3	0	42269.1	0	22334.5	20841.2	0	1	Q9H8H0|NOL11_HUMAN
EDPAKFKSI	9	EDPAKFKSI	27979.9	26116.5	1	31681.1	0	36512.5	0	17887.1	15932.2	0	0	Q00169|PIPNA_HUMAN
AAPGEFRAI	9	AAPGEFRAI	30722.4	30236.6	0	94.04	1	17278.9	1	4024.15	3002.3	1	0	P55265|DSRAD_HUMAN
ATPAGDIMEL	10	ATPAGIMEL	30248.1	29720.3	0	911.56	1	23408.3	1	2534.19	1880.12	1	0	Q9NWW0|HPIP_HUMAN
FLPDPSALQNL	11	FLPDPLQNL	38636.1	35694.9	0	169.82	1	16885.6	1	2099.59	1527.08	1	0	Q9NXR7|BABA2_HUMAN
VLPEHVSVL	9	VLPEHVSVL	34291.2	30969	0	6.68	1	299.1	1	227.57	147.58	1	0	Q7L775|EPMIP_HUMAN
TPPPPPPPP	9	TPPPPPPPP	43716.6	42551.3	0	29399.2	0	43339.8	0	32628.4	31113.8	0	0	O60610|DIAP1_HUMAN:Q6P5Q4|LMOD2_HUMAN:Q27J81|INF2_HUMAN:Q86UP3|ZFHX4_HUMAN:Q9Y6X6|MYO16_HUMAN:Q6ZVC0|NYAP1_HUMAN:Q17R98|ZN827_HUMAN:C4AMC7|WASH3_HUMAN:Q6VEQ5|WASH2_HUMAN:A8K0Z3|WASH1_HUMAN:A8MWX3|WASH4_HUMAN:Q8N9B5|JMY_HUMAN:Q9NQA3|WASH6_HUMAN:Q9H6T0|ESRP2_HUMAN
SSPTFLRAL	9	SSPTFLRAL	30087.8	29767.6	0	15.63	1	4412.7	1	446.17	304.95	1	0	O43432|IF4G3_HUMAN
SPENHISL	8	S-PENHISL	37777.1	37459.7	0	625.23	1	29757.6	1	8289.13	6661.27	0	0	O75569|PRKRA_HUMAN
TFLQRLISL	9	TFLQRLISL	30695.8	32230.2	0	6733.22	1	22776.2	1	2604.66	1995.42	1	0	P50851|LRBA_HUMAN
ASPSVPEPHSL	11	ASPPEPHSL	38815.9	39106.8	0	2201.63	1	28276.4	1	4647.78	3633.54	1	0	Q14444|CAPR1_HUMAN
RTPSDVKEL	9	RTPSDVKEL	38377.8	38518.8	0	162.24	1	16029.7	1	886.96	624.56	1	0	P39687|AN32A_HUMAN:O95626|AN32D_HUMAN
VLSFTHPTSF	10	VLSTHPTSF	19379.4	22262.2	0	9214.54	0	18271.7	1	3591.13	2704.46	1	0	Q29RF7|PDS5A_HUMAN
FVPVGIAG	8	FVPVGI-AG	41824.2	44215.1	0	24469.8	0	46793.9	0	30319.2	29393.5	0	0	Q9Y241|HIG1A_HUMAN
FLPDANSSV	9	FLPDANSSV	36426.1	33191.3	0	35.98	1	16022.6	1	1764.75	1155.64	1	0	Q96ST3|SIN3A_HUMAN
RLPPLLSPL	9	RLPPLLSPL	32019.8	27844	0	21.87	1	1794.58	1	93.97	62.27	1	0	Q9NZ53|PDXL2_HUMAN
EQAVRPKYL	9	EQAVRPKYL	16530.4	18294.6	1	22873.8	0	31639.7	1	11583.8	9476.63	0	0	P14635|CCNB1_HUMAN
KIQDRAVPSL	10	KIQDRVPSL	29322	27580.8	0	10135.9	0	20742.2	1	3700.87	2607.23	1	0	Q14739|LBR_HUMAN
IFHETFGRTL	10	IFHETFRTL	28273.6	30389.5	0	6038.54	1	25357.7	0	3696.07	2854.21	1	0	O00429|DNM1L_HUMAN
SPAGHSFL	8	S-PAGHSFL	34304.2	34287.5	0	1770.83	1	30019.9	0	4165.78	3309.22	0	0	Q9NXE4|NSMA3_HUMAN
QLQNDSKKAM	10	QLQDSKKAM	20167.9	28368.6	0	31683.5	0	44380	0	27251.2	24968.1	0	0	Q9NTJ3|SMC4_HUMAN
AGMAGGINPMG	11	AGMAGINPM	33410.8	37497.8	0	37439.8	0	46489.6	0	28423.3	25802.7	0	0	O14497|ARI1A_HUMAN
PGAQPAGATVQEQ	13	AQPAGATEQ	44491.1	46231.2	0	48151.9	0	49152.5	0	41773.1	41026.9	0	0	Q96BZ4|PLD4_HUMAN
SLPNDVISSL	10	SLPDVISSL	24133	24173.8	0	157.9	1	14639.4	1	1831.15	1243.79	1	0	Q8TEH3|DEN1A_HUMAN
FLPQAIRHL	9	FLPQAIRHL	36190	33099.9	0	21.21	1	6132.3	1	570.25	413.33	1	0	Q9H6E5|STPAP_HUMAN
YAPSTYAHL	9	YAPSTYAHL	31364.6	28432.2	0	7.58	1	5064.77	1	392.06	275.25	1	0	Q86X29|LSR_HUMAN
HLQEYTSTL	9	HLQEYTSTL	26526.8	26125.2	0	634.39	1	12451.4	1	1428.28	845.94	1	0	Q9NSI8|SAMN1_HUMAN
CGPEHSTEL	9	CGPEHSTEL	38763	37236.6	0	26.83	1	7673.29	1	922.76	637.47	1	0	Q9NZJ0|DTL_HUMAN
FAQMYFIL	8	FAQMYFI-L	32880	33340.3	0	11767.3	0	38479.7	0	12840	10737.7	0	0	Q8NH74|O10A6_HUMAN:P58181|O10A3_HUMAN
YIPEAILNL	9	YIPEAILNL	37890.9	34757.8	0	18.39	1	5114.06	1	460.41	295.87	1	0	Q96II8|LRCH3_HUMAN
TFKESIVSL	9	TFKESIVSL	30497.2	31608.5	0	4215.84	1	20507.4	1	1379.05	1005.68	1	0	O60645|EXOC3_HUMAN
NSPFQVTAL	9	NSPFQVTAL	38381.6	37002.8	0	35.04	1	13153.4	1	1367.44	968.64	1	0	P21333|FLNA_HUMAN
AGATGLPPT	9	AGATGLPPT	36054.4	37260.4	0	32273.8	0	43356.3	0	27627.1	24322.6	0	0	Q9UJ94|CU104_HUMAN
PYDQSPGPKHL	11	YQSPGPKHL	38555.5	37474.7	0	37071.4	0	43035.6	0	18322.3	16445.3	0	0	Q9H3K2|GHITM_HUMAN
IINDLLQSL	9	IINDLLQSL	30407.6	30887.1	0	2826	1	21570.7	1	4830.5	3376.02	1	0	Q92945|FUBP2_HUMAN
RIPAYFVTV	9	RIPAYFVTV	31083.5	29527	0	61.86	1	4543.95	1	336.96	207.8	1	0	P26640|SYVC_HUMAN
ALPEIFTEL	9	ALPEIFTEL	28791.6	25370.9	0	24.83	1	3134.04	1	204.17	125.34	1	0	P41091|IF2G_HUMAN:Q2VIR3|IF2GL_HUMAN
DTAKQTLISV	10	TAKQTLISV	33863.5	36774.9	0	35852.8	0	44579.2	0	27767.9	25592	0	0	Q9UBS9|SUCO_HUMAN
SFLNRYLSL	9	SFLNRYLSL	23083.6	27446.5	0	3427.32	1	13822.8	1	1014.85	711.52	1	0	Q9Y5Q9|TF3C3_HUMAN
MIHPEGVASL	10	MIPEGVASL	29312.8	29569.5	0	155.43	1	15124.5	1	1647.45	1150.39	1	0	Q9UKV3|ACINU_HUMAN
QEPVSVPQTL	10	QEPVSPQTL	626.16	1307.83	1	29818.8	0	37066.6	0	15327.8	13034.2	0	1	Q8NBT0|POC1A_HUMAN
AGPGRVEPGSL	11	AGPGRPGSL	43134.9	44009.4	0	7462.62	1	31389.7	0	7286.76	6097.5	0	0	Q92615|LAR4B_HUMAN
LLPEEPVSQL	10	LLPEPVSQL	36766.6	36070	0	266.45	1	13200.3	1	2903.46	2108.72	1	0	Q12788|TBL3_HUMAN
SGPERILSI	9	SGPERILSI	34810.4	32632.6	0	114.3	1	4245.82	1	1288.69	961.39	1	0	P61978|HNRPK_HUMAN
APTREIAV	8	A-PTREIAV	40597.6	41078.4	0	20390.2	0	43985.1	0	29923.9	28205.2	0	0	Q9UHI6|DDX20_HUMAN
YLNENPLRAL	10	YLNEPLRAL	25293.8	25379.7	0	1423.96	1	22634	1	3693.39	2578.25	1	0	Q13177|PAK2_HUMAN:Q13153|PAK1_HUMAN:O75914|PAK3_HUMAN
YAPNRTITV	9	YAPNRTITV	35360.1	33708.2	0	12.52	1	7811	1	1391.88	968.61	1	0	P23458|JAK1_HUMAN
SIPELLYSDL	10	SIPELLSDL	32391.3	32208.9	0	835.57	1	22295.7	0	2263.44	1573.81	1	0	P32248|CCR7_HUMAN
ATHFHELTAL	10	ATHFHLTAL	23687.3	24399.8	0	10091.5	0	27933.4	0	5940.05	4492.33	0	0	P43246|MSH2_HUMAN
RLIKDTLAL	9	RLIKDTLAL	24361.3	23436.7	0	2685.68	1	12858.6	1	2182.58	1492.44	1	0	Q9BSB4|ATGA1_HUMAN
NLPIGFLEL	9	NLPIGFLEL	34389.3	33588.7	0	64.24	1	8626.39	1	888.38	600.57	1	0	Q96N11|CG026_HUMAN
QVPVVMTSL	9	QVPVVMTSL	37766.9	37200.8	0	232.06	1	20632.7	1	1888.6	1331.94	1	0	Q15723|ELF2_HUMAN
TSPQFQQAL	9	TSPQFQQAL	34749.1	35548.9	0	17.75	1	7679.77	1	814.99	571.12	1	0	Q16186|ADRM1_HUMAN
SIPYDQSPGPKHL	13	SIPPGPKHL	34078.2	34853	0	5362.08	1	38602.7	0	12225	10455.7	0	0	Q9H3K2|GHITM_HUMAN
VSPATSQSI	9	VSPATSQSI	31671.2	31854	0	39.08	1	7311.01	1	1390.74	1015.98	1	0	O43683|BUB1_HUMAN
FFMLRSLSL	9	FFMLRSLSL	19611.4	23027.2	0	1079.7	1	18643.9	1	1443.32	1035	1	0	Q2KHT3|CL16A_HUMAN
KLFEHYYQEL	10	KLFEHYQEL	22444.7	22634.2	0	4757.94	1	15292.7	1	1203.46	696.46	1	0	Q08J23|NSUN2_HUMAN
NHPQTSVPNASAL	13	NHPPNASAL	35927.4	36640.7	0	15703.2	0	37246.3	0	12377.7	10479.8	0	0	Q6UUV7|CRTC3_HUMAN
MAPRTLLL	8	MAPRTLL-L	33821.4	33804.2	0	137.51	1	9838.97	1	2195.49	1597.71	1	0	P01893|HLAH_HUMAN:Q07000|1C15_HUMAN:P16190|1A33_HUMAN:P04439|1A03_HUMAN:P30459|1A74_HUMAN:P13746|1A11_HUMAN:P10314|1A32_HUMAN:P30512|1A29_HUMAN:P30455|1A36_HUMAN:P30443|1A01_HUMAN:P16189|1A31_HUMAN:P16188|1A30_HUMAN
YSPVSRIGL	9	YSPVSRIGL	38639.5	37987.8	0	16.07	1	7942.42	1	641.56	452.15	1	0	P22695|QCR2_HUMAN
LILSPTREL	9	LILSPTREL	34452.6	35529.6	0	2926.96	1	22874.5	1	6959.2	5233.73	1	0	Q8TDD1|DDX54_HUMAN:Q9NVP1|DDX18_HUMAN
ELAELKTSL	9	ELAELKTSL	26512.8	28556.8	0	10636.2	1	30389.2	1	9054.25	7145.06	1	0	Q8IZ69|TRM2A_HUMAN
IIDTKGVTAL	10	IIDTGVTAL	35335.7	34600.5	0	5937.35	1	22954.3	1	11149	8969.32	0	0	Q9GZS1|RPA49_HUMAN
SAPVFTRAL	9	SAPVFTRAL	27944.5	27071.4	0	8.36	1	4337.81	1	741.92	505.62	1	0	Q4G176|ACSF3_HUMAN
FVNKAESAL	9	FVNKAESAL	33151.1	32592.8	0	1136.15	1	28708	0	6906.02	5195.82	0	0	Q99661|KIF2C_HUMAN
SFHTTPNTSL	10	SFHTTPTSL	26546.1	29788.2	0	7323.99	1	30155.6	0	3530.34	2682.57	1	0	O43683|BUB1_HUMAN
FAPCSVAPGKSL	12	FAPAPGKSL	33355.9	36139.5	0	219.71	1	30960	0	6002.46	4718.97	0	0	Q96CP2|FWCH2_HUMAN
VAPSFGTLL	9	VAPSFGTLL	33275.8	31090.6	0	14.76	1	2434.3	1	524.69	361.44	1	0	Q5SRE5|NU188_HUMAN
QLPSGWASI	9	QLPSGWASI	27767.6	27426.6	0	287.81	1	8757.67	1	805.75	553.58	1	0	P42224|STAT1_HUMAN
RLPEDTTSVL	10	RLPEDTTSL	32834.9	32098.6	0	108.34	1	6641.62	1	876.19	610.74	1	0	O94915|FRYL_HUMAN
IAPGVTHEL	9	IAPGVTHEL	37297.1	35054.2	0	16.91	1	5858.41	1	607.05	407.44	1	0	P15289|ARSA_HUMAN
ATQVAQVTL	9	ATQVAQVTL	27511.6	28098.5	0	4557.54	1	17125.4	1	2459.13	1765.63	1	0	Q15149|PLEC_HUMAN
VMAPRTLLL	9	VMAPRTLLL	19746.8	20316	0	169.5	1	52.53	1	171.57	111.09	1	0	Q07000|1C15_HUMAN:P16190|1A33_HUMAN:P04439|1A03_HUMAN:P30459|1A74_HUMAN:P13746|1A11_HUMAN:P10314|1A32_HUMAN:P30512|1A29_HUMAN:P30455|1A36_HUMAN:P30443|1A01_HUMAN:P16189|1A31_HUMAN:P16188|1A30_HUMAN
EESPLGKPAM	10	ESPLGKPAM	540.66	3065.99	1	17130.8	0	43108.8	0	20256.7	18128.1	0	1	Q9Y6K9|NEMO_HUMAN
TLAATTYQ	8	TL-AATTYQ	40103.4	44081.9	0	44049.4	0	47752.9	0	35477	33656	0	0	Q99504|EYA3_HUMAN
YMGIRDTEL	9	YMGIRDTEL	31590.7	29979.6	0	925.05	1	13575	1	3612.14	2527.65	1	0	O14908|GIPC1_HUMAN
RIMEFTTTL	9	RIMEFTTTL	17362.1	14084	0	288.14	1	4623.65	1	291.35	169.04	1	0	P78527|PRKDC_HUMAN
ESRFGILHL	9	ESRFGILHL	31969	33974	0	17130.8	0	34347.7	0	12068.6	9953	0	0	A2VDJ0|T131L_HUMAN
QASLDGLQQL	10	QASDGLQQL	30937.5	33240.2	0	23633	0	41073.9	0	16489.5	14006.2	0	0	Q3MII6|TBC25_HUMAN
YAPVAFRYF	9	YAPVAFRYF	21432.5	22573.1	0	99.96	1	12260.4	1	392.47	308.98	1	0	O60331|PI51C_HUMAN:A2A3N6|PIPSL_HUMAN:Q99755|PI51A_HUMAN
KIAGYVTHL	9	KIAGYVTHL	28155.5	27783.2	0	1889.32	1	16621.5	1	1323.7	791.47	1	0	P08708|RS17_HUMAN
PDYRSSHL	8	P-DYRSSHL	40496.3	40357.2	0	38702.2	0	45000.4	0	33137.1	31126.2	0	0	O75376|NCOR1_HUMAN
LGPGPGPTTPL	11	PGPGPTTPL	43391	43256.4	0	1043.07	1	24995.1	1	6058.24	4995.87	0	0	Q12907|LMAN2_HUMAN
SPGSPGSPGSP	11	SSPGSPGSP	41902.1	43364.7	0	38067.2	0	47106.8	0	37797.6	36812.4	0	0	Q6IN85|P4R3A_HUMAN
DEMPPDTAARL	11	EMPPDTAAL	5250.47	8087.84	1	19062.3	0	40690.4	0	19471.2	17116.7	0	1	Q9UBL3|ASH2L_HUMAN
LLPSARPEL	9	LLPSARPEL	38700.1	36555.6	0	19.95	1	1715.92	1	538.14	347.1	1	0	Q9NR09|BIRC6_HUMAN
ALHQKQLLTL	10	ALHQQLLTL	25086.7	26896.5	0	16986.8	0	22206.3	1	7789.82	6237.43	0	0	Q8WXW3|PIBF1_HUMAN
TFIDPRIPL	9	TFIDPRIPL	27489.6	30317.2	0	2219.69	1	20494.3	1	1830.11	1358.11	1	0	Q76N89|HECW1_HUMAN
YSPIRLLEV	9	YSPIRLLEV	36406.4	36199	0	54.9	1	7352.97	1	1403.42	978.34	1	0	Q9Y2I7|FYV1_HUMAN
TLPHEILEM	9	TLPHEILEM	36195.5	35983	0	206.39	1	8227.92	1	2016.3	1343.74	1	0	P38919|IF4A3_HUMAN
EEPKTRLLSM	10	EEPTRLLSM	5381.6	11473.5	1	36854.6	0	42043.8	0	21747	19838.1	0	1	Q9P2K1|C2D2A_HUMAN
ESLSTCIPAIVC	12	ESLSTIPAI	35854.4	38163.7	0	44108.6	0	47566.2	0	35701.5	34243	0	0	Q8NCS4|TM35B_HUMAN
SPFPSHPSL	9	SPFPSHPSL	27139.4	24119.2	1	2233.39	1	16644.8	1	5054.7	3737.77	1	0	O95267|GRP1_HUMAN
AIAERLMHL	9	AIAERLMHL	23714	24778.4	0	1922.98	1	10142.9	1	2207.31	1387.68	1	0	Q96RS6|NUDC1_HUMAN
IVPGNVKSL	9	IVPGNVKSL	41555.3	40910.7	0	25.03	1	10745.9	1	1661.62	1207.59	1	0	Q9NU22|MDN1_HUMAN
REAPPWENSSM	11	EAPPWESSM	3551.56	6061.59	1	16164.3	0	36898.1	0	11301.5	9433.05	0	1	O14976|GAK_HUMAN
SLNQQGAHSAL	11	SLQGAHSAL	25464.4	27147.3	0	10720.3	0	31853	0	6606.57	5066.91	0	0	P43243|MATR3_HUMAN
AGGAGSAV	8	AGGAG-SAV	38846.6	39818.9	0	31008.6	0	44476.6	0	30939.6	28942.5	0	0	Q86X55|CARM1_HUMAN
WSPFGLRSL	9	WSPFGLRSL	36314.3	35642.8	0	30.8	1	16126.9	1	988.71	729.84	1	0	Q13724|MOGS_HUMAN
RLPSDVVTGYLAL	13	RLPSGYLAL	33172.3	34582.6	0	2542.52	1	21868.7	0	1852.06	1404.16	0	0	Q6PI98|IN80C_HUMAN
SLADAINTEF	10	SLADAITEF	14344	14872.7	0	12295.6	0	27522	0	3715.27	2726.91	1	0	P08670|VIME_HUMAN
FSPISDIGL	9	FSPISDIGL	41006.4	39119.9	0	63.14	1	15522.6	1	2349.6	1757.34	1	0	Q8TEK3|DOT1L_HUMAN
QFLPRTITL	9	QFLPRTITL	31222.4	31946.5	0	4851.56	1	15068.4	1	968.88	695.65	1	0	Q5EBL8|PDZ11_HUMAN
TAAPTGTTIKF	11	AAPTGTTKF	29538.8	32870.4	0	16225.3	0	39086	0	11512.9	9628.98	0	0	P52948|NUP98_HUMAN
ADGILPNGEVADA	13	ILPNGEVAA	38697.2	41148.7	0	45945	0	48657.8	0	42144	41226.7	0	0	O95405|ZFYV9_HUMAN
SAPDKSLEL	9	SAPDKSLEL	34398.6	34370.7	0	12.6	1	4414.18	1	1028.76	708.55	1	0	Q969F1|TF3C6_HUMAN
TLPEQHLQEL	10	TLPEHLQEL	33573.5	34548.2	0	122.18	1	9027.05	1	1621.43	1103.95	1	0	Q53H54|TYW2_HUMAN
NSPLPGSEL	9	NSPLPGSEL	36692.3	36495.5	0	26.44	1	12972.5	1	1118.49	797.43	1	0	Q5JSJ4|INT6L_HUMAN:Q9UL03|INT6_HUMAN
AGNPAPAAPCP	11	AGNPAPAAP	39269.6	40946.1	0	40214.2	0	46241.2	0	34498.1	32904.6	0	0	P12524|MYCL_HUMAN
FLESGGFRSL	10	FLESGFRSL	5832.54	7505.21	1	3204.5	1	31534.7	0	6731.11	4893.05	0	0	Q96C36|P5CR2_HUMAN
GPYGGAQPSASAL	13	YAQPSASAL	35510	37132	0	25304.8	0	43814.6	0	22403.7	19922.6	0	0	Q96PK6|RBM14_HUMAN
FGKGYGGYIASM	12	KGYGGIASM	37291.4	40015	0	24788.8	0	43387.2	0	11126.6	9406.45	0	0	Q8N608|DPP10_HUMAN
IIPRGSLSL	9	IIPRGSLSL	41006	39627.2	0	13.08	1	1937.2	1	844.58	586.42	1	0	Q9Y4A5|TRRAP_HUMAN
SIPILASAL	9	SIPILASAL	34541.1	33641.8	0	35.46	1	9871.82	1	1377.62	921.97	1	0	Q9Y520|PRC2C_HUMAN
FLAEHPNVTL	10	FLAEHPNTL	30068.3	28121.7	0	593.64	1	16350.2	1	2582.02	1713.96	1	0	Q96AK3|ABC3D_HUMAN:Q8IUX4|ABC3F_HUMAN
NCPERIITL	9	NCPERIITL	39807.3	38685.5	0	273.53	1	17316.7	1	4153.94	3187.63	1	0	Q15365|PCBP1_HUMAN:Q15366|PCBP2_HUMAN
SLPLPNFSSL	10	SLPPNFSSL	25886	24246.3	0	31.65	1	7296.7	1	553.91	381.13	1	0	P08670|VIME_HUMAN
RAPEFLQTL	9	RAPEFLQTL	31254.2	28115.3	0	9.98	1	2216.18	1	208.06	136.64	1	0	Q6ZS81|WDFY4_HUMAN
QTPLALRSL	9	QTPLALRSL	36175.1	36074.6	0	101	1	14037.4	1	961.65	708.4	1	0	P52849|NDST2_HUMAN
TISDRYYTAL	10	TISDRYTAL	29997.5	31595.5	0	5182.07	1	25614.4	0	5555.42	4055.88	0	0	Q03701|CEBPZ_HUMAN
APAYSRAL	8	A-PAYSRAL	33439	34695	0	1494.59	1	35771.9	0	12003	10463.6	0	0	P04792|HSPB1_HUMAN
SSPEHPEL	8	SSPEHP-EL	40441.1	40338	0	96.9	1	13040.7	1	2991.31	2134.96	1	0	Q96G74|OTUD5_HUMAN
VLHLVGLDSL	10	VLHVGLDSL	30710.4	30292	0	15826.5	0	31415.5	0	11832.9	10051.8	0	0	Q13536|CROC4_HUMAN
FANLGRTTL	9	FANLGRTTL	30514	29149.9	0	435.11	1	22467.8	1	4160.47	3080.31	1	0	Q04637|IF4G1_HUMAN
YISPDQLADL	10	YSPDQLADL	34690.9	34513.1	0	549	1	27765.2	0	6015.78	4525.21	0	0	P06733|ENOA_HUMAN
FIADQLDHL	9	FIADQLDHL	34511.6	32239.2	0	2823.1	1	28362.2	1	5317.76	3603.51	1	0	Q9BQC6|RT63_HUMAN
LGVFTSSV	8	LG-VFTSSV	37571.7	38623.6	0	26010.4	0	42900.3	0	27962.7	25705.2	0	0	P41440|S19A1_HUMAN
HLPDMHSEL	9	HLPDMHSEL	34486.9	34109.1	0	19.04	1	4727.56	1	350.12	225.58	1	0	Q9Y252|RNF6_HUMAN
ILPSSIKEL	9	ILPSSIKEL	37922.1	35972.5	0	17.85	1	2281.39	1	653.47	449.2	1	0	Q9UQ13|SHOC2_HUMAN
MFPLVKSAL	9	MFPLVKSAL	31175.1	32244.8	0	186.31	1	14993.2	1	274.98	185.6	1	0	P24311|COX7B_HUMAN
SLIGGAASL	9	SLIGGAASL	21473.2	21474.3	0	737	1	16812.9	1	2539.3	1646.29	1	0	Q15758|AAAT_HUMAN
AFEAIPRAL	9	AFEAIPRAL	25992.1	29389.6	0	7746.53	1	29195.7	1	4055.36	3096.66	1	0	P50990|TCPQ_HUMAN
TAAGSSGRGISIS	13	TAAGSSISI	39575	42281.9	0	40264.7	0	47864.6	0	37654.7	36237	0	0	Q9Y2K2|SIK3_HUMAN
QALDLAPPALDS	12	QALDAPPAL	36286	39449.3	0	42212	0	47196.6	0	36659.3	35404.9	0	0	A6NC98|CC88B_HUMAN
QANYTIQSL	9	QANYTIQSL	20572.1	22531.6	0	4172.91	1	27915.2	1	6569.93	4708.21	1	0	Q9NZZ3|CHMP5_HUMAN
FVMETFVHL	9	FVMETFVHL	18585.7	17524.1	0	624.45	1	19675.4	1	1797.04	1162.36	1	0	Q9BVK8|TM147_HUMAN
MAPRTLIL	8	MAP-RTLIL	36744.3	36737.6	0	165.89	1	15150.9	1	3869.58	2876	0	0	Q29963|1C06_HUMAN:P04222|1C03_HUMAN:P30510|1C14_HUMAN:P30508|1C12_HUMAN:P30505|1C08_HUMAN:Q9TNN7|1C05_HUMAN:P30504|1C04_HUMAN:Q29960|1C16_HUMAN
RIPSFVTEL	9	RIPSFVTEL	35556.9	32600.5	0	15.68	1	2154.47	1	160.43	99.28	1	0	Q92538|GBF1_HUMAN
RTPAAVREL	9	RTPAAVREL	33509.6	32285.6	0	31.92	1	4582.02	1	173.45	121.51	1	0	Q92688|AN32B_HUMAN
VAPEKQATEL	10	VAPEQATEL	38842.8	38554.3	0	87.59	1	16998.8	1	3889.43	2950.36	1	0	Q92974|ARHG2_HUMAN
SFEDAKEAL	9	SFEDAKEAL	34921.3	35996.7	0	7694.9	1	31431.2	1	4063.92	2982.58	1	0	P19338|NUCL_HUMAN
RLSEQELEAL	10	RLSEQLEAL	32995.5	32938.8	0	15986.9	0	28527.7	0	6470.18	4967.3	0	0	P52756|RBM5_HUMAN
IAPDVDTYKEI	11	IAPDTYKEI	33750.5	34152	0	4852.98	1	34783.3	0	15641.8	13840.9	0	0	Q16548|B2LA1_HUMAN
KVPEIVSVL	9	KVPEIVSVL	36233.9	33506.7	0	30.66	1	2640.56	1	277.46	183.55	1	0	Q8NDA8|MROH1_HUMAN
IGPSSPGLTL	10	IGPSSPLTL	32109.7	31388.7	0	224.93	1	11017	1	2117.06	1701.06	1	0	Q86YD1|PTOV1_HUMAN
LAPDYDALDV	10	LAPDYALDV	36203.7	34106.9	0	4956.14	0	34536.6	0	16543	14059.8	0	0	P62750|RL23A_HUMAN
LLPIILTAL	9	LLPIILTAL	37478.3	35946.8	0	187.2	1	13983.3	1	1780.9	1262.24	1	0	Q9NVI1|FANCI_HUMAN
ALPKGTIVL	9	ALPKGTIVL	36519.6	33386.9	0	41.11	1	2711.96	1	621.28	413.89	1	0	Q14914|PTGR1_HUMAN
SPLPDRSLPAL	11	PLPDRLPAL	36826.3	36010.3	0	23307.5	0	39117.8	0	18434.3	16541.3	0	0	Q96ST2|IWS1_HUMAN
HLPPGFLHL	9	HLPPGFLHL	34495.9	32003.6	0	25.17	1	2001.8	1	121.65	81.9	1	0	Q38SD2|LRRK1_HUMAN
AQPANTSLGFG	11	AQPANTSGF	23626.4	27940.6	0	32794.4	0	39046.3	0	10449.1	9136.12	0	0	Q14671|PUM1_HUMAN
QGSESLPAQPPAQ	13	SLPAQPPAQ	36458	40727	0	46494.1	0	48635.7	0	40105.6	39105.9	0	0	F8WCM5|INSR2_HUMAN
KLPAFSPLM	9	KLPAFSPLM	26055.8	24807.1	0	54.93	1	304.95	1	87.34	57.18	1	0	Q9UJY4|GGA2_HUMAN
AQQACQAMGSL	11	AQQQAMGSL	18342.8	19222.6	0	30461.9	0	37109.9	0	10281.7	8356.94	0	0	A6NIX2|WTIP_HUMAN
LSPSSLFSAL	10	LSPSSLSAL	24050.9	26077.2	0	76.84	1	16867.2	0	1265.06	922.53	0	0	Q14693|LPIN1_HUMAN:Q9BQK8|LPIN3_HUMAN
QASTPPPPPPP	11	QAPPPPPPP	43171.4	44198.9	0	37785.3	0	46262.8	0	32824.6	31192	0	0	Q27J81|INF2_HUMAN
RLPSDPFTHL	10	RLPDPFTHL	28011.4	26335.2	0	218.34	1	5660.02	1	205.39	144.41	1	0	Q9UPY3|DICER_HUMAN
VVKPPGSSL	9	VVKPPGSSL	32503.3	34880.6	0	1005.57	1	13890.4	1	2494.26	1743.21	1	0	Q92560|BAP1_HUMAN
TLNEDSYKDSTLI	13	TLNEKDSTL	28290.4	28112.9	0	33215.4	0	41436.8	0	23972.7	20991	0	0	Q04917|1433F_HUMAN:P27348|1433T_HUMAN:P61981|1433G_HUMAN
LLPHAVSSL	9	LLPHAVSSL	36292.3	32528.6	0	14.59	1	3120.03	1	649.06	434.58	1	0	Q9UBD5|ORC3_HUMAN
VFGGTVTAFL	10	VFGGTVTAL	30545.1	32912.8	0	16336.5	0	29934.9	0	2639.33	2004.53	0	0	P06276|CHLE_HUMAN
YGPELHVAL	9	YGPELHVAL	38992.2	36877.8	0	18.67	1	5515.48	1	337.01	234.54	1	0	Q9Y5W7|SNX14_HUMAN
EAGAEPLVPAQD	12	AGAEPLPAQ	38435.2	40890.3	0	46994.8	0	48793.2	0	42222.5	41545	0	0	Q9UDV7|ZN282_HUMAN
AGPMRQISL	9	AGPMRQISL	40018.9	39754.3	0	116.83	1	5461.08	1	1203.73	901.4	1	0	Q5VWQ0|RSBN1_HUMAN:Q6PCB5|RSBNL_HUMAN
IVPEGVHAL	9	IVPEGVHAL	38782.7	35411.4	0	10.37	1	4416.09	1	386.78	255.95	1	0	Q9NUM3|S39A9_HUMAN
APGVTHEL	8	A-PGVTHEL	37950.4	37656.3	0	3990.8	1	37256.4	0	9916.78	8211.29	0	0	P15289|ARSA_HUMAN
QVPPLYSAL	9	QVPPLYSAL	33861.7	33284.5	0	45.22	1	9655.16	1	519.97	348.49	1	0	Q8WWH5|TRUB1_HUMAN
IFPTLTSPL	9	IFPTLTSPL	34139.8	34847.4	0	71.26	1	9662.68	1	237.84	161.6	1	0	Q8TF72|SHRM3_HUMAN
IAPLRVLSF	9	IAPLRVLSF	30693.8	30811.6	0	154.37	1	7002.25	1	1003.99	783.09	1	0	P28340|DPOD1_HUMAN
RVPYPRIPL	9	RVPYPRIPL	35230.7	35740.9	0	31.53	1	3814.83	1	239.16	160.85	1	0	P41240|CSK_HUMAN
SAVSKLLL	8	SAVSKLL-L	34525.8	36079.7	0	12493.1	0	31731.9	0	12465.5	10354.7	0	0	Q5THK1|PR14L_HUMAN
VIPDIPDHFL	10	VIPDIPDHL	36685.1	34301.6	0	644.96	1	15059.1	1	1411.26	1028.66	1	0	Q9BQA5|HINFP_HUMAN
FIISRTQAL	9	FIISRTQAL	30147.8	29475	0	195.71	1	16563.5	1	2542.54	1657.01	1	0	Q92973|TNPO1_HUMAN
ASSPKGKFSLF	11	SSPKGKFSL	25599.5	31415.5	0	16897.3	0	26075.5	0	2600.58	2101.77	1	0	Q09666|AHNK_HUMAN
AGGEGLGAAAAAL	13	AGGEGLAAL	33691.4	36188	0	32383.2	0	44197.9	0	22480.5	20236.3	0	0	Q96S59|RANB9_HUMAN
MAPDKQLTL	9	MAPDKQLTL	34218.6	32600.2	0	17.01	1	3400.43	1	733.2	518.02	1	0	Q01167|FOXK2_HUMAN
APPPPPPPP	9	APPPPPPPP	42065.2	41134	0	28477.8	0	43323.4	0	32158.7	30577.2	0	0	Q9Y4A5|TRRAP_HUMAN:Q5T4S7|UBR4_HUMAN:P35241|RADI_HUMAN:Q9BUJ2|HNRL1_HUMAN:Q96QU1|PCD15_HUMAN:Q8IZD2|KMT2E_HUMAN:Q15637|SF01_HUMAN:Q96S59|RANB9_HUMAN:Q9Y6W5|WASF2_HUMAN:Q9ULL5|PRR12_HUMAN:P46379|BAG6_HUMAN:Q9C0D6|FHDC1_HUMAN:Q12830|BPTF_HUMAN:Q96EV2|RBM33_HUMAN:Q96Q04|LMTK3_HUMAN:Q2VWA4|SKOR2_HUMAN:Q9Y467|SALL2_HUMAN:P19544|WT1_HUMAN:Q9NTN9|SEM4G_HUMAN:Q9Y661|HS3S4_HUMAN:A6NGB9|WIPF3_HUMAN:P16298|…
IAPDFPAQVL	10	IAPDPAQVL	33529.2	30674.2	0	66.35	1	13172	1	2393.01	1725.36	1	0	Q8TCU4|ALMS1_HUMAN
KIPEDVSGL	9	KIPEDVSGL	40959	39782.8	0	173.59	1	13486.6	1	1352.07	899.08	1	0	Q9UQ13|SHOC2_HUMAN
AAPAYSRAL	9	AAPAYSRAL	28046.6	27746.9	0	9.09	1	5823.53	1	1186.96	824.89	1	0	P04792|HSPB1_HUMAN
ALPPGSYASL	10	ALPPGSASL	31779.3	30064.1	0	72.05	1	8417.01	1	663.51	463.76	1	0	Q7Z460|CLAP1_HUMAN
IVIDPKNPL	9	IVIDPKNPL	35113.4	35662.1	0	1631.84	1	24393.7	1	5325.07	4007.94	1	0	P30260|CDC27_HUMAN
LWDPAKRTSV	10	LWPAKRTSV	37893.8	37631.9	0	16307.5	0	35646.7	0	4229.09	3248.7	1	0	Q12800|TFCP2_HUMAN
IILAPTREL	9	IILAPTREL	34698.4	35808.3	0	2037.31	1	16514.7	1	5436.91	3993.78	1	0	Q9BUQ8|DDX23_HUMAN
YMPPTSEAASSL	12	YMPEAASSL	29491.9	29013	0	39.88	1	10836.2	1	962.59	683.94	1	0	O15533|TPSN_HUMAN
AELPASVHAL	10	ALPASVHAL	120.11	497.74	1	453.25	1	17198.2	1	2189.32	1589.75	1	1	Q14254|FLOT2_HUMAN
AAPPAGSAF	9	AAPPAGSAF	23626.9	24633	0	45.18	1	12689.3	1	857.49	632.66	1	0	Q71F56|MD13L_HUMAN
RAPVPASEL	9	RAPVPASEL	34874.5	33636	0	12.67	1	3329.77	1	424.04	300.82	1	0	Q15149|PLEC_HUMAN
DRSPSAIFSAE	11	RSPSAISAE	40084.8	43241	0	40202.1	0	46871.9	0	24577	22639.1	0	0	Q9NQC3|RTN4_HUMAN
QLPQVQNTAM	10	QLPQVQTAM	32340.9	34787.5	0	2369.54	1	31834	0	6724.77	5211.75	0	0	Q9BWF3|RBM4_HUMAN
MFSSPAEA	8	MF-SSPAEA	36325.3	38803.3	0	33858.8	0	45149.1	0	29945.6	27673.1	0	0	Q9BQC3|DPH2_HUMAN
FAYDGKDYLTL	11	FAYDGYLTL	33967.7	33942	0	4322.07	1	32371.7	0	9401.25	7352.17	0	0	P13747|HLAE_HUMAN
SEMFPVLPGSHL	12	MFPVPGSHL	121.45	410.48	1	18040.1	0	36207.6	0	5986.83	4823.4	0	1	Q07864|DPOE1_HUMAN
IDTKGVTAL	9	IDTKGVTAL	29226	26052.4	0	23451.4	0	35172.8	0	14172.3	12087.8	0	0	Q9GZS1|RPA49_HUMAN
YIIKQDINSL	10	YIIKQINSL	35452.1	35062.6	0	7194.09	1	35052.3	0	12205.4	9899.2	0	0	Q13190|STX5_HUMAN
FIVEETLPL	9	FIVEETLPL	31872.6	29983.8	0	814.78	1	23397.4	0	9015.44	6625.32	0	0	Q14592|ZN460_HUMAN
VFHPRQEL	8	VFHPR-QEL	40249.5	42086.1	0	10052.6	1	32081.2	1	6495.01	5240.65	1	0	P53621|COPA_HUMAN
LSPMSVNAV	9	LSPMSVNAV	36599.9	35416.4	0	67.85	1	15698.3	1	3177.19	2296.15	0	0	P50991|TCPD_HUMAN
DTKGVTAL	8	DT-KGVTAL	41502.3	41752.8	0	31728.5	0	44630.9	0	27680.6	25495	0	0	Q9GZS1|RPA49_HUMAN
LGPAALHAL	9	LGPAALHAL	38933.7	37242.3	0	42.07	1	9342.65	1	656.36	455.82	1	0	Q9BVQ7|SPA5L_HUMAN
TFQNISSNVL	10	TFQNSSNVL	18340.6	20597.9	0	10612.8	0	30722.1	0	3892.72	2946.4	0	0	Q96N67|DOCK7_HUMAN
PQTRSPDF	8	P-QTRSPDF	41317.7	42972.4	0	44963.9	0	46904.9	0	34197.1	33208.9	0	0	P05023|AT1A1_HUMAN
ALGAGIERMGL	11	ALGAGIMGL	36428.1	38886.5	0	36739.6	0	41959.3	0	21249.9	18660.7	0	0	P52272|HNRPM_HUMAN
TEIAPTGIESL	11	TAPTGIESL	3726.06	4835.52	1	3366.13	1	37030.5	0	14624.5	12719.5	0	1	Q8IWR1|TRI59_HUMAN
ALHFSRPASL	10	ALHSRPASL	22067.7	22776.7	0	6218.23	1	19984.1	1	5837.46	4388.8	0	0	Q96KV6|BT2A3_HUMAN:Q7KYR7|BT2A1_HUMAN
VTPERLTVL	9	VTPERLTVL	40088.7	38983.8	0	14.71	1	2329.02	1	365.52	259.23	1	0	Q7Z3V4|UBE3B_HUMAN
SANFSYNAL	9	SANFSYNAL	16797.6	18339.6	0	806.77	1	18453.2	1	2096.71	1399.73	1	0	Q8N1F8|S11IP_HUMAN
ALNTSKYLEL	10	ALNSKYLEL	22382.4	24662	0	16064.4	0	26019.7	0	7247.84	5532.03	0	0	Q96JI7|SPTCS_HUMAN
LLSKGLIKL	9	LLSKGLIKL	35816.4	34383.7	0	11507.6	1	24851.9	1	5806.04	4170.83	1	0	P62851|RS25_HUMAN
KLPEPSASL	9	KLPEPSASL	33612.7	30410.9	0	11.19	1	763.47	1	115.76	74.14	1	0	Q5TBB1|RNH2B_HUMAN
LIHEVTKVL	9	LIHEVTKVL	35156.8	35321.5	0	4594.58	1	24591.9	1	9417.34	7197.82	0	0	Q14697|GANAB_HUMAN
YAPSGNYV	8	YAPSG-NYV	38025.7	37134	0	351.6	1	30826.3	0	8211.2	6387.89	0	0	P62873|GBB1_HUMAN:Q9HAV0|GBB4_HUMAN
LIPDIATEL	9	LIPDIATEL	39697.6	38010	0	42.4	1	7345.58	1	1502.45	993.41	1	0	Q9UJA3|MCM8_HUMAN
EAPQAAKLPY	10	EAPQAALPY	18117.7	31510.2	0	31624.2	0	44535.4	0	23749.9	21903.8	0	0	Q4KMQ1|TPRN_HUMAN
TVMHPSGDSDTT	12	TVPSGDSDT	38383.6	41162.9	0	42107.1	0	47243.6	0	36937.3	35220.4	0	0	Q58F21|BRDT_HUMAN
TIPVSPLHL	9	TIPVSPLHL	38953.9	38397.7	0	68.57	1	6961.98	1	1692.62	1157.76	1	0	Q8NB46|ANR52_HUMAN
IFQTAKETL	9	IFQTAKETL	34745.3	36715.7	0	6255.54	1	22853	1	1624.21	1173.91	1	0	O60318|GANP_HUMAN
MAPVASIWL	9	MAPVASIWL	30357.9	29156.2	0	44.07	1	7901.62	1	933.36	673.94	1	0	Q9HAV4|XPO5_HUMAN
LAPTRELAV	9	LAPTRELAV	39370.4	39204.6	0	156.86	1	19751.8	1	9209.26	7189.5	0	0	P38919|IF4A3_HUMAN:O15523|DDX3Y_HUMAN:O00571|DDX3X_HUMAN
FETFNTPAM	9	FETFNTPAM	3317.04	4693.31	1	15181.4	0	35493.9	0	14808.8	12716.8	0	1	P60709|ACTB_HUMAN:P63261|ACTG_HUMAN:A5A3E0|POTEF_HUMAN:Q6S8J3|POTEE_HUMAN:P0CG39|POTEJ_HUMAN:P0CG38|POTEI_HUMAN:Q9BYX7|ACTBM_HUMAN
SAPLLRVPL	9	SAPLLRVPL	29983.5	30458.6	0	40.3	1	10348.5	1	1307.6	873.84	1	0	Q9NX20|RM16_HUMAN
IPRIERTL	8	I-PRIERTL	41927.5	42698.4	0	13903.8	1	39118.2	0	17374.9	15859.1	0	0	Q9Y5K8|VATD_HUMAN
SVPEAQSAL	9	SVPEAQSAL	35635.1	35543.5	0	13.95	1	7768.18	1	843.37	563.72	1	0	Q6FIF0|ZFAN6_HUMAN
LSLSSAAEPSI	11	SLSSAAPSI	32783.4	34345	0	25558.2	0	37548.9	0	19473.6	16605.7	0	0	O75592|MYCB2_HUMAN
AEFLSEHPNVTL	12	FLSEHPNTL	1394.58	2154.5	1	22474.9	0	37915.9	0	12580.2	10648.2	0	1	Q9UH17|ABC3B_HUMAN
EAPDIPLRRV	10	EAPDPLRRV	35547.3	37208	0	21508.7	0	41406.8	0	23826.1	22043.5	0	0	Q96JI7|SPTCS_HUMAN
KLPALPTQAL	10	KLPAPTQAL	29837.6	28595.1	0	149.88	1	8511.05	1	712.88	484.08	1	0	Q9P2Q2|FRM4A_HUMAN
SGSPTSYFTSGL	12	GSPTSTSGL	28974.1	31880.9	0	15795.4	0	30807.3	0	4848.15	3699.35	0	0	Q8IY67|RAVR1_HUMAN
FQEHEHAL	8	F-QEHEHAL	36441.4	34828.9	0	14520.3	1	36498.7	0	12513.9	10642.9	0	0	Q9NW13|RBM28_HUMAN
ALHERELDSL	10	ALHERELSL	30411.2	30484.3	0	15675.7	0	26756.9	0	11152.3	8809.75	0	0	Q6UB98|ANR12_HUMAN
APGQEKISSL	10	AGQEKISSL	34644.4	34704	0	19586.6	0	36950.4	0	13818.9	11862	0	0	Q8IY37|DHX37_HUMAN
LVLAPTREL	9	LVLAPTREL	31542.9	32967.6	0	2916.24	1	21845.3	1	5798.69	4283.11	1	0	P60842|IF4A1_HUMAN:Q9NR30|DDX21_HUMAN:O15523|DDX3Y_HUMAN:O00571|DDX3X_HUMAN:Q9BQ39|DDX50_HUMAN:Q14240|IF4A2_HUMAN:P17844|DDX5_HUMAN:Q92841|DDX17_HUMAN
TIIDTKGVTAL	11	TIIDGVTAL	36934.1	36682.8	0	16827.8	0	40015	0	19782.5	17188.3	0	0	Q9GZS1|RPA49_HUMAN
ILPIVWNTL	9	ILPIVWNTL	36074.6	33600.7	0	111.41	1	4789.7	1	383.69	268.97	1	0	Q96P70|IPO9_HUMAN
DLATERPFSPSE	12	LATERPPSE	36273.5	41034.4	0	44831.8	0	47953.2	0	36987.2	35436.7	0	0	Q8N6M6|AMPO_HUMAN
FAFESDLHSL	10	FAFESLHSL	27582.3	28138.1	0	1845.96	1	29269.4	0	6318.74	4917.89	0	0	Q12834|CDC20_HUMAN
RLPLISVAL	9	RLPLISVAL	32836.6	30360.2	0	67.99	1	2973.88	1	238.94	157.78	1	0	Q9NTX5|ECHD1_HUMAN
FSPFHASVL	9	FSPFHASVL	35153.4	32210.3	0	5.43	1	2290.96	1	361.1	248.67	1	0	O00628|PEX7_HUMAN
PPSRLMAL	8	P-PSRLMAL	42605.7	43282.2	0	16834.9	0	41613.8	0	18793.2	17210.5	0	0	Q2TAY7|SMU1_HUMAN
RELYERPPHLF	11	ELYERPPHL	903.64	2871.25	1	27291.1	0	33835.7	0	2961.78	2364.03	1	1	O94832|MYO1D_HUMAN
RLGSPDYGNSAL	12	GSPDGNSAL	34082.6	34327.9	0	15103.1	0	34071.9	0	6780.96	5109.69	0	0	Q14980|NUMA1_HUMAN
PDSGHLHPL	9	PDSGHLHPL	32960.9	30164.5	0	41972.9	0	41266.8	0	18010.6	16125.7	0	0	Q9Y285|SYFA_HUMAN
VSPPIRPSL	9	VSPPIRPSL	38870.1	38326.8	0	19.63	1	2745.89	1	277.28	191.79	1	0	Q8NFA0|UBP32_HUMAN
KAPAPRPSL	9	KAPAPRPSL	36801.2	36187.6	0	26.89	1	4657.34	1	525.58	367.15	1	0	Q92620|PRP16_HUMAN
VVPPSRLMAL	10	VVPPRLMAL	37594.5	36930.8	0	58.53	1	9933.32	1	1156.98	825.87	1	0	Q2TAY7|SMU1_HUMAN
AGPQEPTQTPPT	12	AGPEPTQTP	36143.4	38082.1	0	41282.9	0	47164.4	0	34811.9	33011.5	0	0	Q7Z6P3|RAB44_HUMAN
GLSARDLDEL	10	GLSARDLEL	32878.6	34496.6	0	28558.9	0	36802.4	0	16601.2	14323.2	0	0	P43243|MATR3_HUMAN
SPSSIRSL	8	S-PSSIRSL	34102.5	35313.8	0	2324.12	1	36043	0	9048.17	7979.62	0	0	P33992|MCM5_HUMAN
AVMIVYPMGL	10	AVMVYPMGL	15158.6	18299.4	0	18218.3	0	29799.5	0	8402.18	6420.87	0	0	P57076|CF298_HUMAN
FFMPGFAPL	9	FFMPGFAPL	16864.5	17096.9	0	275.3	1	16830.9	0	363.5	233.98	1	0	Q13509|TBB3_HUMAN:P68371|TBB4B_HUMAN:Q9BVA1|TBB2B_HUMAN:Q13885|TBB2A_HUMAN:P07437|TBB5_HUMAN:Q9H4B7|TBB1_HUMAN:P04350|TBB4A_HUMAN:Q9BUF5|TBB6_HUMAN:Q3ZCM7|TBB8_HUMAN:A6NNZ2|TBB8L_HUMAN
LRPDSPAHVLL	11	LRPDSPAHL	30700.5	29175.8	0	14507.8	0	22562.6	1	3450.58	2664.58	1	0	Q05923|DUS2_HUMAN
QEIMIPAGKAGL	12	MIPAGKAGL	1770.06	5093.35	0	21184.5	0	40889.9	0	13292	11492.7	0	1	Q92945|FUBP2_HUMAN
QAPPDVAPTSV	11	QAPPAPTSV	39670.6	38909.7	0	6181.47	1	39159.7	0	17644.5	15170.8	0	0	Q7Z5N4|SDK1_HUMAN
FLRDPFSQAL	10	FLRDPFSAL	27314.4	27124.7	0	900.34	1	18715.2	1	2878.65	2115.12	1	0	Q96DF8|ESS2_HUMAN
ALPVGQLLEL	10	ALPVGLLEL	29642.9	29981.6	0	1205.78	1	14589.8	1	2691.38	1983.95	1	0	Q8NE01|CNNM3_HUMAN
SMPTIPALAL	10	SMPTPALAL	21584.5	21338.4	0	63.22	1	2767.6	1	445.28	308.24	1	0	Q92608|DOCK2_HUMAN
RLPHSTAAL	9	RLPHSTAAL	33489.3	30053.7	0	11.61	1	1101.99	1	133.6	88.62	1	0	Q2T9J0|TYSD1_HUMAN
AGEGISVN	8	AG-EGISVN	43601.8	45873	0	46944	0	49082.3	0	43610.3	43069.2	0	0	Q13371|PHLP_HUMAN
AEPRGTITL	9	AEPRGTITL	6803.22	5303.74	1	9590.81	1	21484.1	1	5162.76	4111.2	1	1	Q9H1P3|OSBL2_HUMAN
ELVHFLLL	8	EL-VHFLLL	15277.8	19756.9	0	29831.4	0	39856.4	0	21170	18748.9	0	0	P43357|MAGA3_HUMAN:P43365|MAGAC_HUMAN:P43356|MAGA2_HUMAN
RELYERPPHLY	11	ELYERPPHL	720.46	10924.9	1	29942	0	35474.3	0	8727.03	7142.82	1	1	B0I1T2|MYO1G_HUMAN
FLSDFKDAL	9	FLSDFKDAL	31513.6	28708.9	0	973.01	1	22814	1	3249.51	2177.42	1	0	Q9Y6M7|S4A7_HUMAN
SSPGGATIHAL	11	SSPGGATAL	37735.1	37804.5	0	327.87	1	23716	1	2372.7	1784.6	1	0	P32322|P5CR1_HUMAN
FILERRMTL	9	FILERRMTL	34713	34084.1	0	555.61	1	13339.7	1	3879.56	2621.66	1	0	O00458|IFRD1_HUMAN
TMPSDVLEV	9	TMPSDVLEV	31554.2	30163.1	0	235.13	1	8743.38	1	2230.76	1434.02	1	0	P60842|IF4A1_HUMAN
LSPITKLSV	9	LSPITKLSV	39166.9	38875.1	0	277	1	17796.9	1	5880.77	4536.05	0	0	Q8WUM0|NU133_HUMAN
EIPERTMSVS	10	EIPERTMSV	40601.1	42705.4	0	30072.2	0	46213.2	0	30260.5	28298.1	0	0	Q96RT1|ERBIN_HUMAN
WLYSQGKGRAY	11	YSQGKGRAY	25094	38085.8	0	33678.6	0	43953.8	0	24455	22270.6	0	0	Q8IW35|CEP97_HUMAN
FISDIANDAL	10	FISDIANAL	31795.8	30903.4	0	5549.54	0	33706.7	0	7629.08	6046.98	0	0	Q12962|TAF10_HUMAN
TLPESSKLSSL	11	TLPESLSSL	12237	15382.8	1	210.89	1	17674.7	1	3045.68	2268.64	1	0	Q9BRP7|FDXA1_HUMAN
FSPNVPKSL	9	FSPNVPKSL	39022.2	38174.9	0	28	1	15052.9	1	1709.68	1248.16	1	0	Q9Y2R2|PTN22_HUMAN
TSPLRIVAL	9	TSPLRIVAL	38025.7	37494.9	0	17.83	1	3783.26	1	536.2	394.43	1	0	Q96QU1|PCD15_HUMAN
YVADGERAAL	10	YVADGERAL	32022.6	32942	0	1768.44	1	33964.4	0	6440.91	4805.69	0	0	Q7L775|EPMIP_HUMAN
QSPEGMISL	9	QSPEGMISL	38669.2	37559.1	0	42	1	10715.1	1	915.51	644.96	1	0	Q9H6R4|NOL6_HUMAN
ALSTLDNHSL	10	ALSTLDHSL	25300.1	26038	0	18362.4	0	32312.2	0	9029.3	7118.21	0	0	O15127|SCAM2_HUMAN
TGTAGLSARVT	11	TGTAGLSAV	41012.7	43212.5	0	42937.5	0	47413.6	0	37209.6	35682.6	0	0	Q7Z5P9|MUC19_HUMAN
KLPERVTAL	9	KLPERVTAL	34843.6	31167	0	13.47	1	664.16	1	113.27	72.24	1	0	Q15751|HERC1_HUMAN
YVNYRHLAL	9	YVNYRHLAL	26224.3	27035.4	0	389.88	1	8329.31	1	1376.31	849.82	1	0	P24928|RPB1_HUMAN
TLNASILNSL	10	TLNASILSL	23073.1	22666.3	0	10643.8	0	30373.1	0	6004.47	4573.89	0	0	Q7L1Q6|BZW1_HUMAN
HIPDVITYL	9	HIPDVITYL	38059.4	36788.1	0	84.99	1	8468.16	1	460.61	277.57	1	0	P37268|FDFT_HUMAN
NLPIWVNKL	9	NLPIWVNKL	36109.8	34077.4	0	754.96	1	16919.3	1	2571.23	1874.05	1	0	Q14204|DYHC1_HUMAN
APEKLQEL	8	A-PEKLQEL	40156.4	39683.4	0	4121.53	1	39069.9	0	12001.5	10275.5	0	0	P51530|DNA2_HUMAN
EAPVQEEKL	9	EAPVQEEKL	42720.2	42089.3	0	11992.1	1	38111.7	0	18732.3	16424.7	0	0	O76095|JTB_HUMAN
FIQAVRQTL	9	FIQAVRQTL	32458.7	31708.9	0	1199.81	1	22228.7	1	3038.34	2215.68	1	0	Q9BSD7|NTPCR_HUMAN
VLAEGSPRSL	10	VLAEGPRSL	31812.3	31902.6	0	2541.14	1	17882.1	1	5340.19	4024.1	1	0	Q86VK4|ZN410_HUMAN
HFKSGLEL	8	HFKSGL-EL	36947.2	38725.2	0	19672.4	0	36774.9	0	10646.6	8849.5	0	0	Q9H2H9|S38A1_HUMAN
PPRQPSAL	8	P-PRQPSAL	44979.9	45385.7	0	25007	0	44574.9	0	30298.2	28520.3	0	0	P10244|MYBB_HUMAN
TLGDYFRAL	9	TLGDYFRAL	24842.8	25583.4	0	1748.99	1	20223	1	3998.37	2849.86	1	0	Q9Y2E5|MA2B2_HUMAN
AQSPLQSPVS	10	QSPLQSPVS	20855.2	24151.3	0	32862.6	0	41046.4	0	22573.1	20505	0	0	O60732|MAGC1_HUMAN
VGPPGRSSL	9	VGPPGRSSL	41620.2	41121.9	0	24.32	1	10295.7	1	920.25	636.97	1	0	Q8N1F7|NUP93_HUMAN
FVQDLVRAL	9	FVQDLVRAL	28850.6	28931.2	0	1187.25	1	27591.5	1	5065.65	3729.33	1	0	O43293|DAPK3_HUMAN
YAPSGNFV	8	YAPSG-NFV	38355	37533.9	0	516.35	1	31554.2	0	8926.14	7082.94	0	0	P62879|GBB2_HUMAN:P16520|GBB3_HUMAN
YITNLEVKEL	10	YINLEVKEL	34339.8	35625.5	0	14724.2	0	39042.1	0	14439.2	12001.7	0	0	Q9H0U9|TSYL1_HUMAN
ATIDPDTISAL	11	TIPDTISAL	33233.7	32231.2	0	1681.67	1	31175.1	1	5889.74	4476.08	1	0	P52747|ZN143_HUMAN
YFKGAIPL	8	YF-KGAIPL	36780.1	37862.7	0	11650.2	0	37045.7	0	7312.03	5702.25	0	0	Q92583|CCL17_HUMAN
IFEAAKQEL	9	IFEAAKQEL	35249.3	37037.3	0	5849.29	1	24039.7	1	2549.29	1894.23	1	0	Q8IY17|PLPL6_HUMAN
TEVTPVTGASL	11	TTPVTGASL	3793.67	6267.53	1	1640.87	1	29875.4	0	6677.93	5375.78	0	1	P55265|DSRAD_HUMAN
MAPERVASL	9	MAPERVASL	31360.9	29190.6	0	7.58	1	2234.84	1	410.62	286.49	1	0	Q00597|FANCC_HUMAN
LAPNIISQL	9	LAPNIISQL	36490.8	34799.2	0	44.29	1	11186.6	1	1551.97	1092	1	0	P30044|PRDX5_HUMAN
VIPELAQEL	9	VIPELAQEL	38760.1	37343.1	0	30.07	1	4560.11	1	1113.96	749.11	1	0	P49902|5NTC_HUMAN
AAPELIQGKSYL	12	AAPEGKSYL	10353.8	33360.2	0	1769.59	1	28933.1	0	5446.8	4371.45	0	0	Q14680|MELK_HUMAN
VAATGVLLHC	10	VAATGLLHC	36957.6	40447.3	0	36074.6	0	45989.7	0	32002.2	30525.6	0	0	Q8TCU6|PREX1_HUMAN
FPENLRHL	8	F-PENLRHL	38802.8	39337.2	0	4936.55	1	39077.6	0	9481.75	7959.02	0	0	P04233|HG2A_HUMAN
RHMDGMYGPPAK	12	MGMYGPPAK	28965.7	34582.6	0	42938.4	0	45338.1	0	16665.7	14169.9	0	0	Q8NFD5|ARI1B_HUMAN
ELRPDSPAHVLL	12	ELPDSPAHV	28455	27503.9	0	25176.4	0	31927.5	0	7523.67	6136.61	0	0	Q05923|DUS2_HUMAN
VMAPRTLIL	9	VMAPRTLIL	23991.4	23811.4	0	213.72	1	87.81	1	395.71	255.57	1	0	Q29963|1C06_HUMAN:P04222|1C03_HUMAN:P30510|1C14_HUMAN:P30508|1C12_HUMAN:P30505|1C08_HUMAN:Q9TNN7|1C05_HUMAN:P30504|1C04_HUMAN:Q29960|1C16_HUMAN
GLESHLRSY	9	GLESHLRSY	20106	34910.4	0	33822.1	0	41857.7	0	21895.9	19526.1	0	0	Q9BZ29|DOCK9_HUMAN
VLSSLPLNSL	10	VLSSPLNSL	27006.7	26826.2	0	6563.96	1	21877.5	1	4829.82	3618.71	0	0	O75787|RENR_HUMAN
AEKEPEQPPAL	11	AEPEQPPAL	5631.56	9290.73	1	38305.6	0	41521.7	0	23930.5	21621.4	0	1	Q8NF37|PCAT1_HUMAN
VAPESFEYI	9	VAPESFEYI	30872	28662	0	77.35	1	5026.61	1	866.16	633.06	1	0	P49327|FAS_HUMAN
ILPPLTHEL	9	ILPPLTHEL	34444.8	30579.1	0	12.29	1	728.66	1	105.52	71.74	1	0	Q9H5I5|PIEZ2_HUMAN
MLPDWKSSL	9	MLPDWKSSL	32887.5	32702.6	0	28.5	1	5457.54	1	711.68	464.48	1	0	O15552|FFAR2_HUMAN
AAPAWAALPL	10	AAPAAALPL	19002.1	19201.4	0	124.98	1	12917.1	0	2139.19	1575.31	0	0	Q96PD2|DCBD2_HUMAN
TPSTQQHL	8	T-PSTQQHL	40240.8	40308.3	0	8466.97	1	41129.1	0	16235.6	14654.8	0	0	P55061|BI1_HUMAN
SLIEQTTAL	9	SLIEQTTAL	23777.2	22641.3	0	415.58	1	11600.8	1	2409.82	1493.63	1	0	Q9NVK5|FGOP2_HUMAN
DSGGLPERSVSL	12	SLPERSVSL	40883.3	41490.2	0	6707.48	0	33046.6	0	12052.7	9637.52	0	0	Q92945|FUBP2_HUMAN
AAPGLIGNVM	10	AAPGLINVM	29561.5	32020.2	0	1128.84	1	33347.9	0	7784.59	6332.7	0	0	Q8IYB5|SMAP1_HUMAN
KIAEGVNSL	9	KIAEGVNSL	30858.7	28706.4	0	934.59	1	16707	1	1261.24	759.82	1	0	P35250|RFC2_HUMAN
AVAAYLRAL	9	AVAAYLRAL	16026.4	17052.7	0	1640.76	1	20424.6	1	2696.25	1847.15	1	0	O15294|OGT1_HUMAN
CLDTAVENMPSL	12	TAVENMPSL	34220.8	33697.2	0	17085.4	0	35379.6	0	14215	11608.6	0	0	P49327|FAS_HUMAN
VLQQHINSL	9	VLQQHINSL	27944.5	27039.5	0	777.34	1	7849.63	1	1430.41	915.67	1	0	P52948|NUP98_HUMAN
QIPLQAREL	9	QIPLQAREL	38794.5	39047.6	0	264.42	1	16765.1	1	3657.01	2707.24	1	0	Q13490|BIRC2_HUMAN
LGPAGGDREAL	11	LGPAGREAL	43386.8	43613.1	0	4892.89	1	36330.8	0	10818	9120.51	0	0	Q8IY67|RAVR1_HUMAN
PPVFNIRSL	9	PPVFNIRSL	40508.6	40377.7	0	27072.5	0	43206.9	0	29548.7	27893.2	0	0	P17181|INAR1_HUMAN
VPPPPPPPP	9	VPPPPPPPP	44058.5	42873.9	0	26147.8	0	41608.9	0	30824	29237.4	0	0	Q8IZD2|KMT2E_HUMAN:O95466|FMNL1_HUMAN:Q70E73|RAPH1_HUMAN:Q8N8S7|ENAH_HUMAN:P78362|SRPK2_HUMAN:O95104|SFR15_HUMAN:Q9NSV4|DIAP3_HUMAN:A6NNW6|ENO4_HUMAN:A0MZ66|SHOT1_HUMAN
LLGPGPGPTTPL	12	LLPGPTTPL	38962.7	39153.8	0	594.18	1	26009	0	4868.91	3635.74	0	0	Q12907|LMAN2_HUMAN
RLPDGIGQL	9	RLPDGIGQL	36589.6	33925.8	0	49.17	1	3155.61	1	249.54	155.69	1	0	Q14160|SCRIB_HUMAN
FSPLRIWDL	9	FSPLRIWDL	38928.2	37629.9	0	137	1	9042.59	1	578.46	415.44	1	0	P57775|FBXW4_HUMAN
PLNVSNNALVW	11	PLNVSNNAL	24545.2	34712.7	0	44655	0	45395.5	0	30655.3	29109.2	0	0	P49792|RBP2_HUMAN
FSPAGPVL	8	FSPAGPV-L	40357.2	39510.8	0	61.45	1	15244.5	1	3020.09	2256.54	1	0	Q13310|PABP4_HUMAN
HTPAGAAT	8	HTPAGA-AT	43099.9	44939.6	0	19160.3	0	44922.1	0	24353.4	22290.6	0	0	O75533|SF3B1_HUMAN
RLPPYSSQL	9	RLPPYSSQL	30197.8	26944.5	0	9.63	1	398.75	1	68.67	45.38	1	0	Q15751|HERC1_HUMAN
ESDEGKLHVL	10	ESDEGKLHL	34602.8	33477.7	0	22689.2	0	38767.2	0	13378.3	11483.3	0	0	Q09161|NCBP1_HUMAN
YLPQLVQAL	9	YLPQLVQAL	33849.9	31485.6	0	18.77	1	8225.25	1	510.49	341.74	1	0	O00750|P3C2B_HUMAN
SPAPRTAL	8	S-PAPRTAL	36011.8	36616.5	0	1192.49	1	33090.6	0	7659.1	6433.88	0	0	Q96RJ3|TR13C_HUMAN
SVPSAKVSL	9	SVPSAKVSL	37294.7	37835.6	0	24.63	1	7564.56	1	788.93	531.99	1	0	O60563|CCNT1_HUMAN
TSPKASLEL	9	TSPKASLEL	37380.7	36382.4	0	26.03	1	5213.33	1	796.94	568.31	1	0	Q8N6H7|ARFG2_HUMAN
AEVSPDAKTSL	11	ASPDAKTSL	2013.23	4612.21	1	2582.61	1	35480.8	0	9723.51	7827.58	0	1	Q68DQ2|CRBG3_HUMAN
GNCPERIITL	10	NCPERIITL	37754.2	38152.6	0	8168.57	1	27616.6	1	7151.33	5808.68	0	0	Q15365|PCBP1_HUMAN:Q15366|PCBP2_HUMAN
ISPEFFTVL	9	ISPEFFTVL	35497	32668.7	0	11.34	1	1734.03	1	239.08	163.88	1	0	Q9P2P5|HECW2_HUMAN
PSYLARSL	8	PSYLA-RSL	40210.7	41261	0	24338.6	0	40031	0	20672.3	18762.3	0	0	Q9H4B6|SAV1_HUMAN
VTAPRTLLL	9	VTAPRTLLL	26348.6	25967.7	0	373.19	1	1027.8	1	369.99	239.59	1	0	Q04826|1B40_HUMAN:Q29718|1B82_HUMAN:P18463|1B37_HUMAN:P30481|1B44_HUMAN:P30485|1B47_HUMAN:P03989|1B27_HUMAN:P30461|1B13_HUMAN:P30492|1B54_HUMAN:P30493|1B55_HUMAN:P30495|1B56_HUMAN:P30466|1B18_HUMAN
TFLPAKAL	8	TF-LPAKAL	37534.7	39419.4	0	16531.3	0	38761.3	0	11179.2	9261.03	0	0	Q8NEZ5|FBX22_HUMAN
FVADHPFLFL	10	FVADHPLFL	24709.3	25523.4	0	1976.71	1	17412	1	1790.97	1227.28	1	0	P05120|PAI2_HUMAN
KLSPRELTAL	10	KLSPRLTAL	32552.6	32022.3	0	1462.18	1	14418.7	1	1487.86	1046.21	1	0	Q9UPN3|MACF1_HUMAN
IVTERLVAL	9	IVTERLVAL	36606.6	35577.3	0	905.27	1	13272.8	1	3763.13	2544.88	1	0	Q9BY84|DUS16_HUMAN
FSPNRVIGL	9	FSPNRVIGL	39352.1	38178.2	0	17.2	1	5182.29	1	625.78	452.32	1	0	O00303|EIF3F_HUMAN
KEPEQPPALW	10	KEPEQPPAL	132.07	1734.87	1	39134.7	0	37926.2	0	15331.3	14096.9	0	1	Q8NF37|PCAT1_HUMAN
ILNNEEQREL	10	ILNEEQREL	34611	35567.7	0	19940.3	0	35894.8	0	20044.8	17691.9	0	0	Q9BYJ4|TRI34_HUMAN
APSRKVTF	8	A-PSRKVTF	35241.3	37634.4	0	15445.9	1	40449.9	0	12213.6	11222.7	0	0	A8K8P3|SFI1_HUMAN
RMIFSSPACL	10	RMIFSSPAL	15944.1	17844	0	3963.69	0	10208.5	1	1552.57	1031.79	0	0	Q8IVU3|HERC6_HUMAN
KGPPAALTL	9	KGPPAALTL	36805.6	36008.3	0	63.46	1	2170.24	1	266.23	190.83	1	0	Q14213|IL27B_HUMAN
RLPDDDPTAV	10	RLPDDPTAV	37911.4	36988.1	0	5162.26	1	31761.8	0	9015.83	6990.52	0	0	Q9UBF2|COPG2_HUMAN
SLNSSPWSGLM	11	SLNSSPWSL	24005.4	27294	0	21869.9	0	32314	0	7194.01	5283.64	0	0	Q8TCJ2|STT3B_HUMAN
TFASRVSSL	9	TFASRVSSL	25995.8	29938.1	0	1249.07	1	17875.1	1	907.92	647.64	1	0	Q9Y6W5|WASF2_HUMAN
FIAQKILAL	9	FIAQKILAL	33045.8	30754	0	527.52	1	15117.5	1	3099.67	2053.02	1	0	Q460N5|PAR14_HUMAN
GAANPARDAALF	12	AAPARDAAL	23560.3	29062	0	30323.8	0	40694.8	0	13180.1	11655.9	0	0	Q13887|KLF5_HUMAN
IMQLLRDNLTL	11	MQLLRDLTL	30324.5	32125	0	20102.1	0	26745	0	8768.86	7185.84	0	0	P63104|1433Z_HUMAN:P62258|1433E_HUMAN:Q04917|1433F_HUMAN:P27348|1433T_HUMAN:P61981|1433G_HUMAN:P31946|1433B_HUMAN:P31947|1433S_HUMAN
FIAEHYMFL	9	FIAEHYMFL	25832.9	25134.8	0	230.3	1	7751.31	1	783.83	463.37	1	0	O15121|DEGS1_HUMAN
GPLRKSSL	8	G-PLRKSSL	42598.3	43409.8	0	17723.5	0	42397.4	0	20324.3	18436.3	0	0	P98171|RHG04_HUMAN
VVQGDPREL	9	VVQGDPREL	36317.4	38179	0	7586.11	1	32575.8	1	12504.2	10265.6	1	0	Q92673|SORL_HUMAN
VSPRQTLEL	9	VSPRQTLEL	39347.8	39347	0	26.62	1	2749.28	1	726.42	522.26	1	0	Q6ZS81|WDFY4_HUMAN
GLLADARSL	9	GLLADARSL	27728.3	29099.8	0	15463.9	0	32002.9	0	14794.8	12402.2	0	0	P25788|PSA3_HUMAN
FGPYNVSHL	9	FGPYNVSHL	38687.6	37015.3	0	21.05	1	11063.2	1	1196.51	828.78	1	0	O15552|FFAR2_HUMAN
AGPLRKSSL	9	AGPLRKSSL	41763.1	41505.9	0	292.51	1	14750.1	1	2298.53	1796.4	1	0	P98171|RHG04_HUMAN
EALPVSHGAHF	11	ALPVSHAHF	24116.1	27721.4	0	21752.4	0	37174.2	0	7613.09	6382.09	0	0	O43592|XPOT_HUMAN
KIGEHTPSAL	10	KIGEHPSAL	35833.1	36809.2	0	9178.73	0	27863	0	7026.84	5198.8	0	0	P04075|ALDOA_HUMAN
KEFLPEGQDIGAF	13	FLPEGIGAF	2664.03	8202.14	0	30460.3	0	44804.6	0	22702.4	20728	0	1	Q04637|IF4G1_HUMAN
QQPEAAAGVLEY	12	QQPEAAAVL	16722.6	27702.8	0	35354.4	0	40372.5	0	13611.3	11784.3	0	0	P42345|MTOR_HUMAN
FPSQVQLDHI	10	FSQVQLDHI	28053.9	27788.4	0	28345.9	0	39966.6	0	20689.5	18903.5	0	0	Q86TB3|ALPK2_HUMAN
GQPQQLLQV	9	GQPQQLLQV	31417.9	30113.9	0	12451.7	1	20477.7	1	7284.64	5547.74	1	0	Q15388|TOM20_HUMAN
LQQHINSL	8	L-QQHINSL	31647.9	32290.2	0	18181.1	0	32384	0	9524.42	7688.42	0	0	P52948|NUP98_HUMAN
NSPIFDKPL	9	NSPIFDKPL	37064.2	36823.5	0	160.6	1	21013.5	1	3603.24	2670.99	0	0	Q00536|CDK16_HUMAN
TSPVINTSL	9	TSPVINTSL	37845.5	37704.1	0	28.65	1	9310.76	1	795.78	556.47	1	0	Q8IZ07|AN13A_HUMAN
RVPLGRLEL	9	RVPLGRLEL	37638.4	37814.4	0	44.36	1	5986.89	1	361.18	245.26	1	0	Q9HA92|RSAD1_HUMAN
EDPLGAIHL	9	EDPLGAIHL	32024.7	29213.4	0	29792.4	0	38931.5	0	17799.8	15879	0	0	P08567|PLEK_HUMAN
YMDAPKAAL	9	YMDAPKAAL	27324.7	24069.2	0	253.26	1	5554.64	1	992.68	654.44	1	0	Q8N114|SHSA5_HUMAN
VLPSYEEAL	9	VLPSYEEAL	39413.4	37349.2	0	34.66	1	5339.15	1	1171.91	816.41	1	0	Q13571|LAPM5_HUMAN
TSGPTPAASQAL	12	TSPAASQAL	38374.9	39056.4	0	882.14	1	32186.9	0	5318.1	4062.07	0	0	Q92793|CBP_HUMAN
TSPEAFLAL	9	TSPEAFLAL	34325	32918.1	0	10.74	1	3808.76	1	401.43	282.78	1	0	P78527|PRKDC_HUMAN
LSSAQPGQL	9	LSSAQPGQL	37057.3	36942.4	0	9256.82	0	26566.5	0	6791.61	5086.68	0	0	A2VEC9|SSPO_HUMAN
FRVNLRTL	8	F-RVNLRTL	38493.4	40702.8	0	21580.8	0	39032.3	0	16334.9	14286.6	0	0	P13747|HLAE_HUMAN
AGPSWAKAL	9	AGPSWAKAL	36046.9	35974.1	0	156.72	1	15568.5	1	2599.48	1945.83	1	0	Q9H8Y5|ANKZ1_HUMAN
PAPPPPPPP	9	PAPPPPPPP	46342.4	46238.2	0	31202.5	0	45327.3	0	31734.6	30125.3	0	0	Q9Y4A5|TRRAP_HUMAN:Q70E73|RAPH1_HUMAN:Q9Y6W5|WASF2_HUMAN:Q9C0D6|FHDC1_HUMAN:Q12830|BPTF_HUMAN:Q7Z7M0|MEGF8_HUMAN:Q96Q04|LMTK3_HUMAN:Q2VWA4|SKOR2_HUMAN:Q9Y467|SALL2_HUMAN:P19544|WT1_HUMAN:Q9NTN9|SEM4G_HUMAN:Q9Y661|HS3S4_HUMAN:P06400|RB_HUMAN:Q9UMN6|KMT2B_HUMAN:P56270|MAZ_HUMAN:Q9UQB3|CTND2_HUMAN:Q5EBL2|ZN628_HUMAN:Q3C1V1|CK091_HUMAN:Q8IZ40|RCOR2_HUMAN
HSYRVLYL	8	HS-YRVLYL	34369.9	36437.9	0	7661.92	1	24156.8	1	5696.64	4211.28	0	0	Q9UM11|FZR1_HUMAN
SQPLLQGENPT	11	SQPQGENPT	37829.9	38791.5	0	41508.6	0	45422	0	30159.5	28335.8	0	0	Q9NYC9|DYH9_HUMAN
ITPSTQQHL	9	ITPSTQQHL	38091.1	37050.5	0	71.51	1	9255.22	1	703.43	492.64	1	0	P55061|BI1_HUMAN
SPYTEIHL	8	S-PYTEIHL	36920.9	36595.5	0	11359.9	1	38513.8	0	16643.7	14373.5	0	0	Q13287|NMI_HUMAN
SEELPWGDLSL	11	SLPWGDLSL	4459.55	5159.07	1	1499.66	1	26381.7	0	5381.25	4201.95	0	1	Q96MG2|JSPR1_HUMAN
LPPPPPPPP	9	LPPPPPPPP	43945.2	42784.5	0	27855.8	0	42666.6	0	31465.9	29933.9	0	0	Q99590|SCAFB_HUMAN:Q96HR8|NAF1_HUMAN:Q8TF72|SHRM3_HUMAN:O95466|FMNL1_HUMAN:Q70E73|RAPH1_HUMAN:P55196|AFAD_HUMAN:P10323|ACRO_HUMAN:Q9UPS6|SET1B_HUMAN:Q9NP73|ALG13_HUMAN:O15054|KDM6B_HUMAN:Q96PN7|TREF1_HUMAN:Q68DA7|FMN1_HUMAN:Q86VE0|MYPOP_HUMAN:Q86XR5|PRIMA_HUMAN:P48023|TNFL6_HUMAN:Q5VUA4|ZN318_HUMAN:Q92558|WASF1_HUMAN:Q96T25|ZIC5_HUMAN:Q8IZL8|PELP1_HUMAN:O15156|ZBT7B_HUMAN:P58401|NRX2B_HUMAN:O1466…
YLPPGFLSA	9	YLPPGFLSA	35957.7	32664.1	0	155.83	1	20079.3	1	2404.53	1542.19	1	0	P36956|SRBP1_HUMAN
TIPEIATSEL	10	TIPEATSEL	36325.3	35948	0	176.66	1	21309.5	1	3731.79	2658.13	1	0	Q9H1A4|APC1_HUMAN
FLTTGVLSTL	10	FLTTGVLSL	31331.7	31175.5	0	3696.87	1	34573.2	0	6519.02	5076.46	0	0	P49915|GUAA_HUMAN
FMPPGLQEL	9	FMPPGLQEL	33598.2	28296.3	0	6.25	1	2540.65	1	125.03	81.75	1	0	P49591|SYSC_HUMAN
TFLNHPAL	8	TF-LNHPAL	37603.8	39233.5	0	10207.5	0	31952	1	8798.04	6864.52	0	0	Q9NYJ8|TAB2_HUMAN:Q8N5C8|TAB3_HUMAN
QSPSFKLSL	9	QSPSFKLSL	33069.1	33855.1	0	59.45	1	6512.18	1	666.14	457.5	1	0	Q6IN85|P4R3A_HUMAN
ILQDPRLITPL	11	ILQDPITPL	34288.6	33398.5	0	3998.5	0	23513.2	0	5219.26	3960.56	0	0	Q8TCG1|CIP2A_HUMAN
RLPVNVREL	9	RLPVNVREL	34575.8	32268.5	0	28.42	1	1777.05	1	228.51	155.86	1	0	Q9BTE6|AASD1_HUMAN
AVILRALSL	9	AVILRALSL	21741.8	22667.8	0	4194.41	1	17904.3	1	5613.86	4264.7	1	0	P20036|DPA1_HUMAN
FKEREKPL	8	F-KEREKPL	43445.5	44518.5	0	35590.8	0	45634.3	0	32804.7	31106.7	0	0	O43166|SI1L1_HUMAN
DAIVTIVSAMS	11	DAIVTISAM	39497.5	42435	0	45073.5	0	48827.1	0	42473.1	41479	0	0	P38405|GNAL_HUMAN
VIISDAHVL	9	VIISDAHVL	33077	32259.1	0	3730.9	1	18950	1	7141.5	5400.91	0	0	Q12766|HMGX3_HUMAN
LLPTHAFSTL	10	LLPTHASTL	29394.4	28718.8	0	62.75	1	4853.35	1	855.27	623.07	1	0	Q96QU8|XPO6_HUMAN
FLGPYPYATL	10	FLPYPYATL	29552.6	27660	0	44.3	1	11115.2	1	784.64	542.98	1	0	Q9Y312|AAR2_HUMAN
LLIENVASL	9	LLIENVASL	27085.7	24676.2	0	438.81	1	13409.4	1	2643.65	1611.5	1	0	P07203|GPX1_HUMAN
YIPQIVQAL	9	YIPQIVQAL	37765.7	35239	0	20.72	1	12708.9	1	752.91	513.5	1	0	P42356|PI4KA_HUMAN
IIPLLPMAL	9	IIPLLPMAL	38758	37742	0	45.56	1	5971.04	1	1484.71	1023.58	1	0	Q6IBW4|CNDH2_HUMAN
VVIGGTSML	9	VVIGGTSML	33291	33915.6	0	1398.63	1	21431.2	1	3670.6	2563.07	1	0	Q9NZ32|ARP10_HUMAN
KLREIPTAAL	10	KLREPTAAL	29407.8	30968.7	0	7385.82	0	21602.5	1	3487.66	2548.99	0	0	Q9UBD5|ORC3_HUMAN
SFPHPLPSL	9	SFPHPLPSL	34978.5	33606.6	0	77.12	1	5004.53	1	89.79	61.82	1	0	Q15637|SF01_HUMAN
YSPYQSGAGPM	11	YSPSGAGPM	30825.3	33781.5	0	646.73	1	31761.4	0	4399.54	3424.92	0	0	Q00653|NFKB2_HUMAN
SSPERDFPL	9	SSPERDFPL	35327.6	34884	0	27.35	1	5199.14	1	435.26	292.7	1	0	Q9P1Y6|PHRF1_HUMAN
SPVSRIGL	8	S-PVSRIGL	37318.1	38973.7	0	8829.32	1	38480.1	0	12060.4	10277.7	0	0	P22695|QCR2_HUMAN
YLPVGSHNL	9	YLPVGSHNL	36060.2	32052.1	0	11.26	1	3266.89	1	222.56	150.76	1	0	Q07864|DPOE1_HUMAN
ALPADIRAL	9	ALPADIRAL	32513.8	31785.5	0	63.1	1	8524.97	1	1299.18	881.12	1	0	Q14CX7|NAA25_HUMAN
FIQEIEHAL	9	FIQEIEHAL	34499.6	32029.9	0	1566.58	1	25926.1	1	4510.21	3204.57	1	0	Q96A65|EXOC4_HUMAN
LAPTYLGEFSL	11	LAPTYLGSL	35768	37032.9	0	1616.72	1	34053.8	0	7552.37	6149.18	0	0	P49366|DHYS_HUMAN
MTPLRALAL	9	MTPLRALAL	32881.4	32151.1	0	16.3	1	1659.4	1	289.49	204.48	1	0	P50406|5HT6R_HUMAN
AAYLRALSL	9	AAYLRALSL	18994.3	18310.4	0	860.84	1	8663.9	1	4124.83	2954.83	1	0	O15294|OGT1_HUMAN
YAPVHADDL	9	YAPVHADDL	38318.9	35980.7	0	40.01	1	12604.7	1	2198.56	1625.7	0	0	P55011|S12A2_HUMAN
VIQEHQPSVL	10	VIQEHQPSL	34298.2	33699.4	0	6702.33	1	23939.8	1	9487.5	7573.4	0	0	P21964|COMT_HUMAN
RIIDTPISEM	10	RIIDTPSEM	30752	32061.5	0	11231.8	0	31564.8	0	8531.89	6633.72	0	0	P11177|ODPB_HUMAN
TDGSVPEAQSAL	12	TVPEAQSAL	35297	33810.4	0	1469.7	1	37164.2	0	9742.26	7934.77	0	0	Q6FIF0|ZFAN6_HUMAN
VGPLYARSL	9	VGPLYARSL	37686.9	37345.9	0	46.43	1	5119.87	1	992.64	734.42	1	0	P78357|CNTP1_HUMAN
NLPKQPPLAL	10	NLPQPPLAL	33317.6	34623.4	0	708.32	1	17401.3	1	4035.14	3091.83	1	0	Q96S59|RANB9_HUMAN
TAPRVLSSL	9	TAPRVLSSL	35758.3	35037.9	0	22.19	1	11124.5	1	1393.85	1007.14	1	0	Q9NYS7|WSB2_HUMAN
FLPWPARPAL	10	FLPPARPAL	31764.8	29561.8	0	26.64	1	8730.05	1	941.86	651.72	1	0	Q86YV9|HPS6_HUMAN
IVPHGYTEV	9	IVPHGYTEV	39878.4	38778.9	0	80.95	1	11272.9	1	2138.75	1403.55	1	0	Q709C8|VP13C_HUMAN
FLQQPRPL	8	FLQQ-PRPL	37858.2	37115.1	0	5204.77	1	33757.8	0	11603.4	9545.99	0	0	Q8N6F7|GCSAM_HUMAN
ALPDIKVLTL	10	ALPDKVLTL	31371.4	30095	0	401.18	1	7295.04	1	1163.13	828.09	1	0	O15355|PPM1G_HUMAN
QGGSAPAP	8	QG-GSAPAP	42754.4	44508.4	0	46263.2	0	48583.1	0	42140.3	41342.8	0	0	Q9H254|SPTN4_HUMAN
SAPYGRITL	9	SAPYGRITL	36571	35303.1	0	11.1	1	7191.36	1	909.69	629.35	1	0	Q96F07|CYFP2_HUMAN:Q7L576|CYFP1_HUMAN
AGYALMAGAHGL	12	YAMAGAHGL	24536.1	27417.4	0	25438.8	0	37417.9	0	11355.3	9003.15	0	0	Q9UGQ3|GTR6_HUMAN
EADEVAAQ	8	EADE-VAAQ	40241.2	44068.5	0	46431.2	0	48916.9	0	44589.4	44065.6	0	0	Q5BJF6|ODFP2_HUMAN
TLPKISPSSL	10	TLPKSPSSL	34229.3	34839.5	0	197.51	1	10239.2	1	2394.62	1747.57	1	0	Q9Y4E8|UBP15_HUMAN
RLPETIDLGAL	11	RLPETLGAL	21021.4	22816.4	0	1332.58	1	13461.8	1	1446.52	1059.1	1	0	P08567|PLEK_HUMAN
TSPSTPSSL	9	TSPSTPSSL	37542	38040.9	0	24.98	1	11900.8	1	1151.28	825.51	1	0	P57737|CORO7_HUMAN
AAPGTPAQPVAM	12	AAPGTPAAM	38471.8	40370.8	0	2404.51	1	38146.4	0	11818.8	9718.25	0	0	Q9H0A8|COMD4_HUMAN
VPPRRLAV	8	V-PPRRLAV	41266.4	41681	0	7497.17	1	35475.1	0	15246.5	13325.1	0	0	O00488|ZN593_HUMAN
ISIDLRGGLLQV	12	ISIDGLLQV	36171.6	38341.7	0	31208.2	0	40554.6	0	21048.3	18365.6	0	0	Q7Z7G8|VP13B_HUMAN
QIPEIKQTL	9	QIPEIKQTL	39284	38981.3	0	206.74	1	13604.2	1	1412.51	1009.59	1	0	P61758|PFD3_HUMAN
ETLQGELILKSAM	13	TLQGELSAM	12031.2	24496.6	0	41886.2	0	47523.5	0	35053.5	33377.2	0	0	Q6ZSZ5|ARHGI_HUMAN
MSPLSETEM	9	MSPLSETEM	37627	37706.1	0	76.48	1	18273	1	2179.73	1549.55	1	0	P27816|MAP4_HUMAN
SAPTPIQAL	9	SAPTPIQAL	32498.4	31410.4	0	10.31	1	7327.4	1	997.23	699.34	1	0	Q9GZR7|DDX24_HUMAN
ALSSDKIAAL	10	ALSDKIAAL	26060.3	27529.2	0	9956.88	1	28293.2	0	6605.71	4898.24	0	0	Q9NX08|COMD8_HUMAN
LLPSHASYL	9	LLPSHASYL	30712.1	29091.9	0	10.15	1	581.41	1	171.71	107.17	1	0	Q86U90|YRDC_HUMAN
FIRPGNAL	8	FIRPG-NAL	38821.3	40301.3	0	4101.07	1	35875	0	12258.9	9951.92	0	0	Q9Y2L1|RRP44_HUMAN
QVYSRHPAEN	10	QVYSRHPAN	35303.5	41171.4	0	42729.4	0	47245.1	0	32472.7	30357.9	0	0	P61769|B2MG_HUMAN
RLPQGIVREL	10	RLPQGVREL	28709.8	29172.3	0	343.36	1	8869.34	1	716.95	504.51	1	0	P63272|SPT4H_HUMAN
KAPGFAQML	9	KAPGFAQML	33398.1	31861.6	0	26.05	1	4379.12	1	396.57	267.22	1	0	P50990|TCPQ_HUMAN
GFPIRPHY	8	GFPIRP-HY	37552.6	44175.4	0	36718.5	0	44225.2	0	14565.6	12836.9	0	0	P42704|LPPRC_HUMAN
ALPQEFAAL	9	ALPQEFAAL	32295.8	29877.3	0	30.26	1	5122.42	1	561.12	379.84	1	0	Q13136|LIPA1_HUMAN:O75145|LIPA3_HUMAN
VIYDSNGVVL	10	VIYDSGVVL	33096.7	32708.3	0	3121.01	1	17886.7	1	2758.3	2130.48	1	0	Q9NSD9|SYFB_HUMAN
TPVQGSIPEGKPL	13	PVQGSIPEL	36413.9	38212.9	0	26210.2	0	44185.5	0	27672.8	25747.8	0	0	O95081|AGFG2_HUMAN
SLPVHVFEAL	10	SLPVHVEAL	25726.9	24787.8	0	178.1	1	8316.53	1	636.25	443.3	1	0	Q9H4Z3|PCIF1_HUMAN
SAPDPVSTL	9	SAPDPVSTL	33513.2	31813	1	10.71	1	6142.66	1	800.42	553.47	1	0	Q53EP0|FND3B_HUMAN
KLPYFMNEL	9	KLPYFMNEL	34402.3	31797.9	0	36.65	1	3104.24	1	161.97	100.22	1	0	Q8IWB9|TEX2_HUMAN
EFDTPGHTL	9	EFDTPGHTL	29915.5	29173.6	1	7970.91	1	25985.4	1	3305.82	2651.24	1	0	P06865|HEXA_HUMAN:P07686|HEXB_HUMAN
VLPLIISSL	9	VLPLIISSL	35835.4	33303.6	0	48.92	1	4859.55	1	701.68	482.67	1	0	P43003|EAA1_HUMAN
FSPSEVKSL	9	FSPSEVKSL	40187.7	39006.6	0	24.81	1	16272.4	1	2052.95	1535.25	1	0	P54886|P5CS_HUMAN
PGGATIHAL	9	PGGATIHAL	42632.4	42727.6	0	28734	0	39725.5	0	14721.5	13066.7	0	0	P32322|P5CR1_HUMAN:Q96C36|P5CR2_HUMAN
SLHNNLLTYL	10	SLHNNLLTL	16586.5	18251.3	0	7804.49	0	21828.5	0	3734.58	2625.89	0	0	Q96CX6|LRC58_HUMAN
RVPSALVTL	9	RVPSALVTL	36290	34422.1	0	23.64	1	3150.6	1	147.93	98.63	1	0	Q69YN4|VIR_HUMAN
FVVDRLIAL	9	FVVDRLIAL	32527.9	31524.8	0	682.04	1	24382.1	1	4925.45	3449.16	1	0	Q8N565|MREG_HUMAN
SPDSRHVL	8	S-PDSRHVL	37861.4	36485.6	0	2950.52	1	35230.3	0	10213.6	8739.5	0	0	Q92636|FAN_HUMAN
IFRVNLRTL	9	IFRVNLRTL	36083.6	38143.5	0	4357.24	1	21625.4	1	3295.79	2556.72	1	0	P13747|HLAE_HUMAN
SPKVKMAL	8	S-PKVKMAL	38583.5	39104.2	0	6654.71	1	36832.7	0	10749.1	9235.5	0	0	O60216|RAD21_HUMAN
MAPLKMLAL	9	MAPLKMLAL	33552.8	32214.5	0	19.39	1	4309.79	1	751.04	543.46	1	0	Q92583|CCL17_HUMAN
APGLHLEL	8	A-PGLHLEL	36401.7	36942.4	0	3951.19	1	35969	0	10236.5	8604.67	0	0	Q92985|IRF7_HUMAN
AEMLPPVLTHL	11	MLPPVLTHL	175.15	472.36	1	4750.53	1	27746	1	3859.5	2835.25	1	1	Q9UGV2|NDRG3_HUMAN
VELLPSSLQSRLY	13	LLPSSLQSL	1521.62	18070.7	1	40030.6	0	44594.2	0	27781.5	25619.1	0	1	Q5SWA1|PR15B_HUMAN
LIQARLPLL	9	LIQARLPLL	34312.4	33917	0	5772.4	1	11424.3	1	2259.18	1570.99	1	0	Q8N201|INT1_HUMAN
FGPEQQKEL	9	FGPEQQKEL	43317.3	42127.6	0	114.59	1	21309	1	4467.37	3317.75	1	0	P41226|UBA7_HUMAN
EMDYARAGNKAAF	13	YARAGKAAF	23931.5	29213.7	0	32277.6	0	42133.9	0	19380.2	16933.4	0	0	Q9UKD2|MRT4_HUMAN
KLPLFPEPL	9	KLPLFPEPL	35475.1	32390.6	0	67.73	1	3459.78	1	309	197.19	1	0	P26358|DNMT1_HUMAN
LMAPSETQFSHL	12	MAPSQFSHL	30252.4	31373.1	0	6627.12	0	25787.7	0	4690.47	3473.2	0	0	Q8N6F7|GCSAM_HUMAN
YIAEMVRHAL	10	YIAEMVRAL	28348	28667.3	0	2086.54	1	29573	0	4157.99	2838.87	0	0	Q16864|VATF_HUMAN
SIPEKNRPL	9	SIPEKNRPL	38886.5	38338.4	0	27.97	1	7729.54	1	1043.7	689.36	1	0	P00374|DYR_HUMAN:Q86XF0|DYR2_HUMAN
FLNPTTGSREL	11	FLNPGSREL	35944.5	36241.3	0	5526.29	1	32800.1	0	9636.58	7527.57	0	0	Q9NR81|ARHG3_HUMAN
MVPPVQVSPL	10	MVPPQVSPL	32232.9	31681.1	0	126.1	1	14738.9	1	1227.42	901.5	1	0	P56385|ATP5I_HUMAN
ALPTGSRAL	9	ALPTGSRAL	33231.9	32682.5	0	23.24	1	6341.54	1	1049.29	726.54	1	0	O75592|MYCB2_HUMAN
IIHEIAVLEL	10	IIHEAVLEL	33033	32734.1	0	11165.7	0	27817.5	0	9510.94	7573.08	0	0	Q9UEE5|ST17A_HUMAN
PAALKPPKM	9	PAALKPPKM	43408.8	44117.6	0	29790.8	0	42264.1	0	23915.5	21240.9	0	0	Q96A73|P33MX_HUMAN
LLPPVFNIRSL	11	LLPPNIRSL	37336.3	37962.3	0	444.82	1	17277.8	1	2661.15	2050.05	1	0	P17181|INAR1_HUMAN
HLPETKFSEL	10	HLPETFSEL	35271.5	35048.9	0	176.16	1	12760.5	1	971.83	662.21	1	0	Q9Y4K1|CRBG1_HUMAN
FGPEWLRAL	9	FGPEWLRAL	40058.3	36950.1	0	43.82	1	15621.5	1	1534.88	1071.74	1	0	Q6Y7W6|GGYF2_HUMAN:O75420|GGYF1_HUMAN
YMPPPYASL	9	YMPPPYASL	28156.7	23174.2	0	3.62	1	454.31	1	35.58	25.04	1	0	Q6ZNA4|RN111_HUMAN
SPPPPPPPP	9	SPPPPPPPP	42186.9	40802	0	25322	0	42147.7	0	29716.7	27990.5	0	0	Q69YN4|VIR_HUMAN:Q9C0D6|FHDC1_HUMAN:P10323|ACRO_HUMAN:Q96EV2|RBM33_HUMAN:Q9Y6U7|RN215_HUMAN:Q96T25|ZIC5_HUMAN:Q8IUC6|TCAM1_HUMAN:Q08999|RBL2_HUMAN:Q8N3X1|FNBP4_HUMAN:Q8IZP0|ABI1_HUMAN:Q9H7N4|SFR19_HUMAN:Q5T5P2|SKT_HUMAN:A6NF34|ANTRL_HUMAN:Q9BRK4|LZTS2_HUMAN:Q7RTU7|SCX_HUMAN
LLPQFLLHL	9	LLPQFLLHL	34410.1	31866.4	0	218.49	1	7134.94	1	1011.65	727.53	1	0	Q8N4J0|CARME_HUMAN
PFQVTDAAVL	10	PFQVTDAAL	33098.4	32745.5	0	30113.6	0	40461.7	0	16116.1	13984.8	0	0	Q9Y692|GMEB1_HUMAN
GSVPEAQSAL	10	SVPEAQSAL	34078.9	36132.4	0	719.34	1	30771.3	0	5875.36	4519.73	0	0	Q6FIF0|ZFAN6_HUMAN
SSPLGSGEGLLGL	13	SSPEGLLGL	37273.7	39664.6	0	2791.15	1	31367.7	0	7067.41	5775.96	0	0	Q8IY67|RAVR1_HUMAN
AQANSTPTSVASV	13	QAPTSVASV	24214.9	24996.2	0	13160.5	0	34467.5	0	12494	10407.6	0	0	Q86YP4|P66A_HUMAN
VLSERDYESL	10	VLSERYESL	33642.2	32767.4	0	8915.81	0	22923.3	0	7015.6	5246.15	0	0	Q9NVM6|DJC17_HUMAN
YLNDDQVKEL	10	YLNDQVKEL	31269	31925.4	0	7831.48	1	33209.7	0	10624.2	8357.47	0	0	P26368|U2AF2_HUMAN
VLPERYSSL	9	VLPERYSSL	34289.4	30912.5	0	8.33	1	398.49	1	179.03	119.77	1	0	P53609|PGTB1_HUMAN
VSAPKLEGEL	10	VSAPKLEEL	37673.4	37453.2	0	3283.68	1	23395.9	1	4601.15	3538.83	0	0	Q09666|AHNK_HUMAN
PATATMSL	8	PA-TATMSL	41213.7	41563	0	28010.5	0	43706.7	0	27657	25947.2	0	0	Q14213|IL27B_HUMAN
YLNEVRSTEV	10	YLNERSTEV	27993.3	28461.8	0	6938.6	0	33542.6	0	11210.4	8403.54	0	0	Q8WUH2|TGFA1_HUMAN
LFMPSTSSM	9	LFMPSTSSM	19680.9	21828.8	0	951.51	1	19798.4	1	981.71	670.11	1	0	Q92545|TM131_HUMAN
ALARVGPAEL	10	ALAVGPAEL	24765.5	25843.2	0	9441.32	0	26323.6	0	7549.19	5651.64	0	0	Q8IVF7|FMNL3_HUMAN
CQPREILTL	9	CQPREILTL	28543.5	26060.3	0	1146.62	1	5365.67	1	871.69	631.69	1	0	Q495N2|S36A3_HUMAN
MRGAVAVGAVST	12	MVAVGAVST	36501.4	40021.5	0	43886.2	0	47758	0	33955.6	32220	0	0	P51828|ADCY7_HUMAN
VMPSRLKAL	9	VMPSRLKAL	35257	34309	0	22.77	1	1225.24	1	419.73	293.88	1	0	Q92616|GCN1_HUMAN
IPEIKQTL	8	I-PEIKQTL	42595.1	41861.8	0	6155.57	1	37202.4	0	12650.6	11038.6	0	0	P61758|PFD3_HUMAN
KAPVTVTSL	9	KAPVTVTSL	37278.1	35884.7	0	16.19	1	6218.36	1	776.34	538.92	1	0	P51610|HCFC1_HUMAN
IINEEVLNAM	10	IINEEVLAM	33728.9	35516.9	0	17171	0	39019.3	0	18043.8	15582.2	0	0	P61011|SRP54_HUMAN
EAQVASQFIADV	12	EAQVASQAD	27839.5	29501.5	0	42157.2	0	45795.6	0	32780.9	30858.3	0	0	Q96B26|EXOS8_HUMAN
TILAAAREL	9	TILAAAREL	28412.2	30275.6	0	4611.61	1	24920.6	0	9000.91	6953.1	0	0	P35249|RFC4_HUMAN
IQPEYGMF	8	IQPEYGM-F	33166.6	32994.4	0	10833.8	0	22172	1	3338.13	2757.8	0	0	Q9UII4|HERC5_HUMAN
APYGRITL	8	A-PYGRITL	35444.4	36778.1	0	2112.92	1	36303.7	0	10007.8	8535.77	0	0	Q96F07|CYFP2_HUMAN:Q7L576|CYFP1_HUMAN
SISSPVLSL	9	SISSPVLSL	25202.3	25420.6	0	1499.75	1	11258.9	1	2716.9	1824.13	1	0	O15533|TPSN_HUMAN
TLILLGAANL	10	TLILGAANL	25902.6	27726.2	0	20090.6	0	35298.2	0	15748.6	13269	0	0	Q14571|ITPR2_HUMAN
QAQPQTGSGASR	12	AQPQGSGAS	38322.2	43040.8	0	43753.5	0	47720.8	0	27416.8	25645.5	0	0	Q8IZL2|MAML2_HUMAN
SLPALPLAEL	10	SLPAPLAEL	25993.3	25094.3	0	143.47	1	7834.36	1	1012.27	704.2	1	0	Q9UJX2|CDC23_HUMAN
VIDEIGKMEL	10	VIDEGKMEL	34680.8	33422.7	0	10544	1	24948.1	1	12365.7	9858.15	0	0	Q9BSD7|NTPCR_HUMAN
QAKEQLDTSN	10	QAKEQLTSN	39560.4	43789	0	46770.6	0	48999	0	41830.1	41199.9	0	0	Q96DX7|TRI44_HUMAN
AEPVNLFQHL	10	AEPVNLQHL	133.21	642.93	1	27493.8	0	35462	0	11068.6	9709.53	0	1	Q6GPH6|IPIL1_HUMAN
LLPTGLSSL	9	LLPTGLSSL	38061.4	35832.7	0	15.14	1	6141.33	1	856.76	564.53	1	0	A9UHW6|MI4GD_HUMAN
FGPPGTGKTL	10	FGPPGTKTL	40351.1	39649.1	0	107.51	1	22307	1	3462.62	2768.56	1	0	P35998|PRS7_HUMAN:Q6PIW4|FIGL1_HUMAN
FDPNMPPMP	9	FDPNMPPMP	42335.9	40377.7	0	42660.1	0	45562.8	0	33395.6	31929.9	0	0	O14776|TCRG1_HUMAN
HIPFISKEL	9	HIPFISKEL	39629	39461.7	0	132.53	1	14435.4	1	1705.39	1181.29	1	0	P61201|CSN2_HUMAN
PLEIILHL	8	PL-EIILHL	41114.4	40934.2	0	41471.8	0	45366.5	0	30563.6	28450.7	0	0	P55769|NH2L1_HUMAN
FLPNAPKAL	9	FLPNAPKAL	38599.8	35813.3	0	15.05	1	8707.31	1	1297.28	903.81	1	0	Q92499|DDX1_HUMAN
TDIWLTMLSM	10	TIWLTMLSM	9313.38	13116.3	0	31267	0	41155.3	0	19621.8	17666.9	0	0	Q9UL51|HCN2_HUMAN
TLSDRQPAEL	10	TLSDRQPAL	31874.7	33368.5	0	9689.17	1	29029.7	0	9628.98	7406.63	0	0	O60733|PLPL9_HUMAN
FLPFLTTEV	9	FLPFLTTEV	34933.4	33344.7	0	92.73	1	17518	1	2240.68	1464.65	1	0	Q9BRV3|SWET1_HUMAN
ILTDESLSSL	10	ILTESLSSL	33804.2	32835.6	0	4023.28	1	20937	1	5422.22	4021.32	1	0	Q06055|AT5G2_HUMAN
EDPAALKPPKM	11	EDPAAPPKM	37280.2	37585.5	0	41348.2	0	45552	0	30872	28826.5	0	0	Q96A73|P33MX_HUMAN
FSPDSRHVL	9	FSPDSRHVL	37279.3	35445.9	0	12.88	1	8983.31	1	570.54	417.53	1	0	Q92636|FAN_HUMAN
PKISPSSL	8	P-KISPSSL	43681.6	44583.1	0	39037.8	0	46256.2	0	34081.1	32734.1	0	0	Q9Y4E8|UBP15_HUMAN
AGPPSGQIGNRAL	13	AGPPGNRAL	41145.1	42625.1	0	3150.66	1	33885.1	0	8360.28	7078.73	0	0	Q5XKK7|F219B_HUMAN
AAPYGIESM	9	AAPYGIESM	35787.7	35642.4	0	58.37	1	22045.2	1	3198.89	2396.59	1	0	P18031|PTN1_HUMAN
LPEHVSVL	8	L-PEHVSVL	39513.4	39120.3	0	960.82	1	27779.9	0	7695.16	5946.48	0	0	Q7L775|EPMIP_HUMAN
PSETQFSHL	9	PSETQFSHL	42709.5	42724.8	0	27811.8	0	38871.4	0	15007.8	13026.2	0	0	Q8N6F7|GCSAM_HUMAN
FLPARFYQAL	10	FLPARYQAL	26334.1	26749.9	0	49.39	1	11963.2	1	607.08	418.29	1	0	Q9NUQ2|PLCE_HUMAN
PLPPPPPPP	9	PLPPPPPPP	46003.7	45701.1	0	32264.7	0	42887.4	0	24818.1	22987.2	0	0	Q8TF72|SHRM3_HUMAN:Q70E73|RAPH1_HUMAN:P10323|ACRO_HUMAN:Q9UPS6|SET1B_HUMAN:O15054|KDM6B_HUMAN:Q96PN7|TREF1_HUMAN:Q68DA7|FMN1_HUMAN:Q86VE0|MYPOP_HUMAN:Q86XR5|PRIMA_HUMAN:P48023|TNFL6_HUMAN:Q9Y6X0|SETBP_HUMAN:Q96N64|PWP2A_HUMAN:Q96JH7|VCIP1_HUMAN:Q8IZL8|PELP1_HUMAN:O15156|ZBT7B_HUMAN:P58401|NRX2B_HUMAN:O14669|TMG2_HUMAN:Q7L0R7|RNF44_HUMAN:Q8NDT2|RB15B_HUMAN:P84550|SKOR1_HUMAN:Q9UKZ4|TEN1_HUMAN
AIPDHARQL	9	AIPDHARQL	34973.2	35143.5	0	43.34	1	7770.96	1	1150.63	779.37	1	0	P42126|ECI1_HUMAN
RVSETEYSAL	10	RVSETYSAL	29783.4	29858.5	0	7344.38	0	27306.1	0	3394.66	2358.16	0	0	P25106|ACKR3_HUMAN
QNDPLGAAANRP	12	NDPLGAAAP	40776.8	42140.3	0	47786.4	0	48156	0	39784.5	39028.6	0	0	Q9H992|MARH7_HUMAN
VAPSRAIYF	9	VAPSRAIYF	28321.4	28042.7	0	87.34	1	3337.95	1	416.04	307.85	1	0	Q96CQ1|S2536_HUMAN
NAPLFIRAV	9	NAPLFIRAV	28887.7	28047.2	0	303.31	1	22284.6	1	6322.09	4822.25	0	0	Q9Y613|FHOD1_HUMAN
HLAEPGPQSL	10	HLAEGPQSL	30543.8	32413.4	0	4132.43	1	26889.2	1	4836.99	3414.26	1	0	Q7L591|DOK3_HUMAN
TLNEKLTAL	9	TLNEKLTAL	27400.2	26801.8	0	1368.42	1	13897.2	1	2297.22	1430.07	1	0	Q8WUW1|BRK1_HUMAN
FFKVTGSL	8	FFKV-TGSL	38910.9	40538.4	0	13915.8	0	39583.5	0	9752.7	8047.51	0	0	P39748|FEN1_HUMAN
QIAVGFLEL	9	QIAVGFLEL	27633.7	28284.6	0	6585.87	1	26811.1	0	6465.56	4827.06	0	0	Q8NCS4|TM35B_HUMAN
VGPLRLVQL	9	VGPLRLVQL	41657.6	41453.4	0	154.74	1	5138.68	1	929.4	710.58	1	0	Q53EQ6|TIGD5_HUMAN
YGSDRRLAEL	10	YGSDRLAEL	36250.7	36386.7	0	3917.6	1	24006.7	0	4670.06	3484.12	0	0	Q96PK6|RBM14_HUMAN
EANVRLSL	8	EANVRL-SL	15143	20587.5	0	24343.3	0	42662.9	0	26396	24073.6	0	0	Q14203|DCTN1_HUMAN
AFSVGLNQAI	10	AFSVGLQAI	18838	23456.5	0	20531.6	0	37581.5	0	9637.21	7960.57	0	0	Q96RF0|SNX18_HUMAN
LFEARIISL	9	LFEARIISL	34815.3	35804.4	0	6078.92	1	23789.8	1	2370.05	1713.03	1	0	Q15149|PLEC_HUMAN
FISPTGHSL	9	FISPTGHSL	31179.5	27445.6	0	276.07	1	14218.9	1	1737.35	1151.73	1	0	Q9P0V9|SEP10_HUMAN:Q6ZU15|SEP14_HUMAN:Q9UH03|SEPT3_HUMAN
SENKLPAELQEL	12	SLPAELQEL	1221.37	3550.83	1	5344.35	1	33417.3	0	7905.89	6226.17	0	1	P27695|APEX1_HUMAN
PTSKPVDL	8	PT-SKPVDL	45609.7	45588.5	0	39758.7	0	45352.8	0	29997.5	28484.5	0	0	Q6P4F7|RHGBA_HUMAN
VSPNRLVAM	9	VSPNRLVAM	38660.4	39233.9	0	22.48	1	6047.17	1	718.11	498.25	1	0	Q8WVS4|WDR60_HUMAN
ILHEIAVLEL	10	ILHEAVLEL	30312	30282.2	0	9043.67	0	23056.4	0	6591.43	5056.07	0	0	O94768|ST17B_HUMAN
FIIYDTHSL	9	FIIYDTHSL	32190.4	30466.8	0	633.39	1	24481	1	4478.5	3128.04	1	0	Q9HC24|LFG4_HUMAN
YISDFSVRAL	10	YISDSVRAL	27123.6	26648.2	0	1376.47	1	24244.5	0	4000.27	2927.81	0	0	Q6P4Q7|CNNM4_HUMAN
IVPFFVNAL	9	IVPFFVNAL	35852.5	34286.8	0	34.93	1	9815.79	1	725.02	494.37	1	0	Q86TL2|STIMA_HUMAN
EAPSSAISL	9	EAPSSAISL	35171.2	34067.1	0	146.72	1	20408.9	1	5033.85	3946.06	1	0	Q9HAU8|RNPL1_HUMAN
YLPPIFSSL	9	YLPPIFSSL	31159	26914.2	0	6.13	1	2543.53	1	75.28	49.49	1	0	A6NCI8|CB078_HUMAN
AAPYRDLPASL	11	AAPYRPASL	35358.6	36934.1	0	571.27	1	26159.7	1	5279.29	4024.62	1	0	P54259|ATN1_HUMAN
FLPSHYNYL	9	FLPSHYNYL	29908	26122.7	0	6.43	1	1400.72	1	73.58	48.75	1	0	Q32P28|P3H1_HUMAN
VLPQTRYVEL	10	VLPQRYVEL	33101	34012.9	0	132.22	1	4830.45	1	1058.21	761.54	1	0	Q13443|ADAM9_HUMAN
TLATWATKEL	10	TLATWATEL	26730.2	28653.7	0	8383.29	0	31700.3	0	10655.9	8462.21	0	0	Q14974|IMB1_HUMAN
DTLPNVPGMYTL	12	TLPPGMYTL	36370.1	37433.3	0	14764.3	0	37449.5	0	7417.46	5841.13	0	0	A8K2U0|A2ML1_HUMAN
AADYALAAALA	11	AADYALAAL	25292.8	27908	0	31203.8	0	43620.2	0	19925.6	17650.4	0	0	Q5VTT5|MYOM3_HUMAN
YVDTAVRHVL	10	YVDTAVRHL	23517	22039.5	0	3771	1	25020.3	1	4464.76	3331.46	0	0	P23396|RS3_HUMAN
YAPVGIMFL	9	YAPVGIMFL	34334.6	30997.9	0	23.24	1	8842.13	1	705.77	486.1	1	0	Q15758|AAAT_HUMAN
TMPPVGTDL	9	TMPPVGTDL	34832.7	34294.9	0	30.33	1	3387.18	1	745.83	501.31	1	0	Q9UPN3|MACF1_HUMAN
FLRQVGVTEM	10	FLQVGVTEM	30427.7	34135.3	0	8993.03	0	36335.9	0	12423.8	10064	0	0	Q6ZTW0|TPGS1_HUMAN
FLPKGYLAL	9	FLPKGYLAL	36383.5	32672.2	0	12.47	1	4404.78	1	335.55	234.04	1	0	Q9ULT0|TTC7A_HUMAN
MAPSETQFSHL	11	MAPSQFSHL	35088.8	35679.5	0	578.19	1	27915.8	0	4906.25	3837.1	0	0	Q8N6F7|GCSAM_HUMAN
AEFLPDPSALQNL	13	FLPDPLQNL	1976.81	4231.33	1	14007.7	0	40152.5	0	14227.5	11923.1	0	1	Q9NXR7|BABA2_HUMAN
KAPEATVTL	9	KAPEATVTL	36693.1	34239.3	0	9.96	1	2455.65	1	306.2	207.42	1	0	Q8N5I2|ARRD1_HUMAN
HLANGVYTSL	10	HLANGVTSL	27188.2	27317.3	0	6745.18	0	32474.5	0	3792.56	2554.34	0	0	Q96Q15|SMG1_HUMAN
YAPSYYHVM	9	YAPSYYHVM	28101.6	26019.7	0	8.48	1	6466.4	1	388.65	277.58	1	0	Q6PL18|ATAD2_HUMAN
YLPLRFGVL	9	YLPLRFGVL	34261.2	32898.2	0	19.06	1	3100.41	1	389.2	262.4	1	0	Q8WVC6|DCAKD_HUMAN
FGPDSKSSAL	10	FGPDSSSAL	36946.1	34471.6	0	67.94	1	24337.6	1	3305.14	2471.72	0	0	Q15080|NCF4_HUMAN
TFEEKLTPL	9	TFEEKLTPL	34740.4	35776.5	0	5035.32	1	24355.7	1	2928.76	2150.28	1	0	Q9BXP5|SRRT_HUMAN
KEVVPLPQQVL	11	VVPLPQQVL	8444.92	11251.2	1	3991.41	1	29970.9	1	5616.35	4664.2	1	1	Q15751|HERC1_HUMAN
GGLPERSVSL	10	GLPERSVSL	38475.1	38684.6	0	993.6	1	16593.7	1	4646.32	3437.99	1	0	Q92945|FUBP2_HUMAN
LIISPTREL	9	LIISPTREL	31953.1	33316.9	0	1334.73	1	19547	1	4783.69	3488.46	1	0	Q13206|DDX10_HUMAN:Q9Y2R4|DDX52_HUMAN
ALHVEKPPAAL	11	ALHVPPAAL	36425.3	36709.8	0	19505.6	0	35097.5	0	15143.4	12776.2	0	0	Q9BZR9|TRIM8_HUMAN
VSPYTEIHL	9	VSPYTEIHL	41488	40044.5	0	109.68	1	8510.32	1	1747.52	1258.04	1	0	Q13287|NMI_HUMAN
APSTYAHL	8	A-PSTYAHL	32487.8	33636.7	0	3168.3	1	33862.1	0	8849.88	7481.45	0	0	Q86X29|LSR_HUMAN
FVIPVVQAL	9	FVIPVVQAL	27198.5	25940.2	0	880.64	1	27281.6	1	3425.69	2347.59	1	0	Q8N8A6|DDX51_HUMAN
EANHFIDL	8	EAN-HFIDL	23433.7	26953.6	0	30947.3	0	44160.6	0	29513	26995.3	0	0	O15294|OGT1_HUMAN
SPSRTEAL	8	S-PSRTEAL	38005.9	38722.8	0	2516.08	1	36542.1	0	9465.46	8039.51	0	0	P05538|DQB2_HUMAN:P01920|DQB1_HUMAN
RVPGGYLAL	9	RVPGGYLAL	35703.4	34779.9	0	17.29	1	3522.86	1	167.98	110.46	1	0	Q6P2P2|ANM9_HUMAN
IWTVRDFTLEL	11	IWTVRTLEL	35165.5	37144.8	0	17057.2	0	34446.6	0	4965.9	3874.23	0	0	Q96PP9|GBP4_HUMAN:Q8N8V2|GBP7_HUMAN
EPPSKPSF	8	E-PPSKPSF	33266.1	34588.2	0	29457.1	0	43306.1	0	23463.1	21576.8	0	0	Q86Y91|KI18B_HUMAN
GPPGRSSL	8	G-PPGRSSL	43088.3	43751.6	0	5557.59	1	40620.5	0	15888.8	14317.5	0	0	Q8N1F7|NUP93_HUMAN
FFMPAAKL	8	FFMPAAK-L	33900.9	35448.6	0	7542.9	1	32298.9	0	5243.54	4176.93	0	0	P22314|UBA1_HUMAN
LSPSSAVEAL	10	LSPSSVEAL	31842.3	30931.9	0	165.18	1	19173.1	0	2549.27	1893.8	0	0	Q5VWQ8|DAB2P_HUMAN
TAPLTLESL	9	TAPLTLESL	38027.7	36588	0	43.44	1	16172.4	1	2603.57	1914.96	1	0	Q9UK99|FBX3_HUMAN
SSPEFSKTL	9	SSPEFSKTL	31270	30889.7	0	12.26	1	3536.72	1	533.88	357.09	1	0	Q99829|CPNE1_HUMAN
YLPTRVTAI	9	YLPTRVTAI	33396.3	31056.6	0	17.8	1	4776.71	1	678.78	450.73	1	0	P49327|FAS_HUMAN
VIAEARLKEL	10	VIAERLKEL	34936.1	36970.4	0	7456.48	0	27584.7	0	10701.1	8487.33	0	0	Q9UFH2|DYH17_HUMAN
KNPLPSKETI	10	KNPLPSKEI	33850.3	33530.6	0	15816	0	28649.9	1	5864.25	4950.4	0	0	P62328|TYB4_HUMAN
SEHINEGETAML	12	HINEGETAL	6417.82	9425.6	0	39979.5	0	43446.4	0	23466.4	21611.8	0	1	P35613|BASI_HUMAN
TLPRGFGSL	9	TLPRGFGSL	35976.4	34217.4	0	22.7	1	3832.87	1	530.45	358.83	1	0	Q15404|RSU1_HUMAN
AAPRTVALTAL	11	AAPVALTAL	34541.1	37048.5	0	854.77	1	25791.3	0	5449.81	4315.85	0	0	P04440|DPB1_HUMAN
YIPDYSVRAL	10	YIPDSVRAL	32303.5	30619.5	0	28.01	1	17700.7	1	1740.36	1187.45	1	0	Q9H8M5|CNNM2_HUMAN
HLPSFDAHL	9	HLPSFDAHL	34342.1	32594.2	0	79.68	1	6607.64	1	552.33	370.77	1	0	O43865|SAHH2_HUMAN
RIHESSPLDL	10	RIHESPLDL	30853.7	31057.6	0	12428.9	0	21003.9	1	4725.92	3505.07	0	0	Q9NWX5|ASB6_HUMAN
FLLERRLTL	9	FLLERRLTL	30861	30013.4	0	487.47	1	7557.28	1	2559.16	1638.1	1	0	Q12894|IFRD2_HUMAN
IVNTSNESL	9	IVNTSNESL	33940.2	33975.8	0	3218.75	1	22410.5	1	4590.5	3393.78	1	0	Q9NXN4|GDAP2_HUMAN
LISNATPL	8	LI-SNATPL	36385.9	36644.7	0	9211.46	0	35882.3	0	14470.9	11895.7	0	0	Q99102|MUC4_HUMAN
YAPGLDIESSL	11	YAPDIESSL	39583.1	40198.1	0	663.46	1	36195.1	0	9744.68	7976	0	0	Q15459|SF3A1_HUMAN
TAPLSQQRL	9	TAPLSQQRL	37507.5	37971.8	0	81.36	1	16328.5	1	3279.46	2485.61	1	0	A2VEC9|SSPO_HUMAN
APVRQQEL	8	A-PVRQQEL	39786.6	40788.7	0	6386.16	1	40080.9	0	17194.1	15627.8	0	0	Q96AQ6|PBIP1_HUMAN
LVPTRELAL	9	LVPTRELAL	41154.4	40643.3	0	45.12	1	8019.53	1	2245.63	1583.57	1	0	Q9H8H2|DDX31_HUMAN
YAYDGKDYLAL	11	YAYDGYLAL	30625.2	31377.8	0	3198.16	1	32804.7	0	9003.35	6827.41	0	0	P17693|HLAG_HUMAN
YFINGDISSL	10	YFINGISSL	25773.7	27150.6	0	3658.59	1	33333.5	0	3613	2721.75	1	0	Q8NI08|NCOA7_HUMAN
TDAQVEAMKLG	11	TAQVEAMKL	32332.8	35390.4	0	46282.3	0	47770.9	0	37773.1	36531.8	0	0	Q92797|SYMPK_HUMAN
VLIKDTTAL	9	VLIKDTTAL	32051.4	29956.3	0	1092.76	1	14280.7	1	5228.08	3751.87	1	0	P42704|LPPRC_HUMAN
ALSSSVIREL	10	ALSSSVREL	21707.2	23639.4	0	14068	0	29364.2	0	8772.66	6928.99	0	0	Q8NEJ9|NGDN_HUMAN
NVPFRSEVL	9	NVPFRSEVL	39580.9	39448	0	95.99	1	13335.6	1	1556.47	1131.01	1	0	Q13094|LCP2_HUMAN
YLNDLYILEL	10	YLNDYILEL	20226.5	20855.8	0	3956.49	1	24540.6	0	3716.08	2415.28	0	0	P51610|HCFC1_HUMAN
ISPFHDIPI	9	ISPFHDIPI	36181.8	34170.5	0	51.92	1	7086.55	1	1884.52	1355.23	0	0	Q15181|IPYR_HUMAN
KQVQELQAGPL	11	QVQEQAGPL	29291.5	28760.5	0	32071.5	0	36707	0	13199	11097.9	0	0	Q14789|GOGB1_HUMAN
AGVGAGPLRAM	11	AGAGPLRAM	36972.4	40096.5	0	26857.8	0	40696.6	0	19009.7	16537.8	0	0	Q7Z7H5|TMED4_HUMAN
KLHEEEIQEL	10	KLHEEIQEL	34012.6	33274.8	0	18844.3	0	31920.2	0	10153.6	8156.21	0	0	P08670|VIME_HUMAN
TLPQVQFSSL	10	TLPVQFSSL	30434.2	31140.8	0	177.39	1	13597	1	1685.84	1231.31	1	0	Q8IYD8|FANCM_HUMAN
DPLGAIHL	8	D-PLGAIHL	42765.5	41133.5	0	36546.1	0	44858.4	0	30426	28867.1	0	0	P08567|PLEK_HUMAN
VIIGKTVTL	9	VIIGKTVTL	36787.3	35952.7	0	942.68	1	8251.63	1	2548.11	1815.67	1	0	P30876|RPB2_HUMAN
LWTVRDFTLEL	11	LWTVRTLEL	34997	37509.5	0	20966.9	0	37860.6	0	6724.41	5318.74	0	0	Q6ZN66|GBP6_HUMAN
ASLAPPGEASL	11	SAPPGEASL	35163.6	36102	0	1096	1	30633.5	1	6610.29	5143.69	0	0	Q9NR46|SHLB2_HUMAN
RLPEELRSL	9	RLPEELRSL	35960.1	33483.5	0	33.06	1	2453.76	1	265.79	173.45	1	0	Q9UIG0|BAZ1B_HUMAN
ITPESILSAL	10	ITPESLSAL	34296	32967.6	0	83.38	1	13331	1	1298.62	931.83	1	0	Q5VT52|RPRD2_HUMAN
ASQAPPVPGPPPG	13	QAPPVPPPP	36664.9	39528.8	0	43822.2	0	47393.1	0	34884	33490.8	0	0	P24468|COT2_HUMAN
VAPGLHLEL	9	VAPGLHLEL	36233.5	35686.4	0	18.53	1	3509.2	1	922.73	632.96	1	0	Q92985|IRF7_HUMAN
RVPLASQGL	9	RVPLASQGL	37306.4	36693.9	0	48.78	1	6440.56	1	418.73	283.78	1	0	P05161|ISG15_HUMAN
SGPQRLVSF	9	SGPQRLVSF	32990.8	35038.7	0	372.83	1	10511.7	1	651.65	516.41	1	0	Q8N511|TM199_HUMAN
HLPSGVKSL	9	HLPSGVKSL	38230.3	37137.6	0	54.29	1	11644	1	1187.67	803.76	1	0	Q16585|SGCB_HUMAN
HLSDHLSEL	9	HLSDHLSEL	26931.1	27105.7	0	971.26	1	18489.8	1	1788.35	1076.65	1	0	O75643|U520_HUMAN
EAPARISAM	9	EAPARISAM	32978.7	34970.5	0	522.01	1	29130.7	0	6136.29	4864.65	0	0	Q9Y662|HS3SB_HUMAN:Q9Y663|HS3SA_HUMAN
MMPEVRGAL	9	MMPEVRGAL	28697.1	28089.4	0	19.61	1	3081.45	1	353.08	238.33	1	0	P36543|VATE1_HUMAN
VIPDEAKAL	9	VIPDEAKAL	42769.6	42218.8	0	62.17	1	15963.4	1	4612.46	3530.38	1	0	Q05519|SRS11_HUMAN
AAPYRTQSSASL	12	AAPYRTQSL	31962.1	34575.8	0	276.47	1	26730.2	0	6032.14	4701.9	0	0	Q96PK6|RBM14_HUMAN
VLPTLPFHVL	10	VLPTPFHVL	31537.1	30264.5	0	147.21	1	5252.23	1	748.09	563.04	1	0	Q9NR09|BIRC6_HUMAN
ETGLNVPRDQLQ	12	TLNVPRDQL	42846.5	44875.9	0	46683.6	0	48333	0	37698.8	36521.6	0	0	Q68CR1|SE1L3_HUMAN
ILPLGPNKAL	10	ILPLGPNAL	37392.8	37321.7	0	157.87	1	14624.7	1	2986.91	2273.5	1	0	Q96EK7|F120B_HUMAN
MLIEQARAL	9	MLIEQARAL	21211.3	21553.7	0	1217.41	1	13668.9	1	3831.83	2562.45	1	0	Q9H5Z1|DHX35_HUMAN
NVGTSSSAASSL	12	TSSSAASSL	35055	36580.1	0	23190.8	0	42201	0	15961.7	13328.4	0	0	O14497|ARI1A_HUMAN:Q8NFD5|ARI1B_HUMAN
SAPELESKESVL	12	SAPEKESVL	29780.2	30415.1	0	1697.59	1	35331.4	0	11513.7	9478.47	0	0	P43007|SATT_HUMAN
RLPELARVL	9	RLPELARVL	32274.8	30108	0	33.78	1	587.66	1	226.21	156	1	0	Q9H211|CDT1_HUMAN
VAPNTSTNL	9	VAPNTSTNL	38380.3	38310.2	0	19.11	1	7713.49	1	1704.86	1241.33	1	0	Q86Z02|HIPK1_HUMAN
LSPLKGLSL	9	LSPLKGLSL	39574.1	38351.7	0	21.9	1	3735.39	1	836.83	610.49	1	0	P31350|RIR2_HUMAN
QPHSPDSSSSV	11	QSPDSSSSV	38096.5	39698.9	0	8021.26	1	40852.8	0	18339.6	16055.2	0	0	Q92613|JADE3_HUMAN
VAPPVSGDL	9	VAPPVSGDL	39462.9	38634	0	43.41	1	8967.86	1	2516.62	1938.04	1	0	Q14494|NF2L1_HUMAN
HVITKTMEL	9	HVITKTMEL	30822	31270	0	1995.29	1	15204.1	1	2700.98	1783.95	1	0	P49792|RBP2_HUMAN
LPDSGHLHPL	10	LPDSGLHPL	27120.3	24980	0	15188.3	0	35848.2	0	12104.3	10006.1	0	0	Q9Y285|SYFA_HUMAN
IAPQRIPSL	9	IAPQRIPSL	38852	36005.2	0	12.3	1	1784.68	1	695.77	506.35	1	0	Q7L8L6|FAKD5_HUMAN
ALNILPVPGP	10	ALNLPVPGP	30077.8	32778.8	0	45404.8	0	46623	0	36367	34892.3	0	0	P0DPF3|NBPF9_HUMAN:Q6P3W6|NBPFA_HUMAN:Q86T75|NBPFB_HUMAN:Q3BBV2|NBPF8_HUMAN:Q5TAG4|NBPFC_HUMAN
VIPTNVPEL	9	VIPTNVPEL	40963	39213.5	0	17.96	1	2783.19	1	735.91	484.89	1	0	O00255|MEN1_HUMAN
RINEILSNAL	10	RINEILSAL	28200.9	27183.8	0	10595.2	0	29404.9	0	4896.23	3537.49	0	0	P52272|HNRPM_HUMAN
LLPELLSAL	9	LLPELLSAL	34833.8	32833.8	0	27.69	1	6838.43	1	769.25	496.89	1	0	O15287|FANCG_HUMAN
SLMNLGMSSSL	11	LMNLGSSSL	19559.5	22527	0	11660.7	0	32138.2	0	8432.23	6301.74	0	0	P43243|MATR3_HUMAN
FEMATRAAL	9	FEMATRAAL	279.69	643.58	1	10152.1	0	27120	0	6613.79	5140.46	0	1	P61586|RHOA_HUMAN
HLSENELEAL	10	HLSENLEAL	34236	34482.4	0	12260	0	35462	0	10509.7	8525.9	0	0	P98175|RBM10_HUMAN
ISPKVKMAL	9	ISPKVKMAL	40159.9	39817.2	0	29.61	1	5450.69	1	717.97	498.57	1	0	O60216|RAD21_HUMAN
LPSHPLEL	8	L-PSHPLEL	38068.9	37225.3	0	1566.73	1	27919.8	1	8382.02	6615.44	0	0	Q9Y244|POMP_HUMAN
KAPDFLPLL	9	KAPDFLPLL	32326.9	29478.5	0	35.07	1	1981.48	1	171.82	114.5	1	0	O75695|XRP2_HUMAN
PGQEKISSL	9	PGQEKISSL	44285	44103.3	0	21800.2	0	37350	0	12961.8	11194.7	0	0	Q8IY37|DHX37_HUMAN
TNPALLSQNSM	11	TNPASQNSM	36000.9	37231.8	0	21960.2	0	41020.6	0	14371.7	12743.1	0	0	Q9NU22|MDN1_HUMAN
FISDLSINSL	10	FISDSINSL	31491.1	30930.2	0	3008.05	1	28645.9	0	6403.32	5041.59	0	0	Q9Y2K7|KDM2A_HUMAN
SLPENYKQL	9	SLPENYKQL	32741.9	31253.8	0	25.58	1	4134.89	1	483.06	323.67	1	0	P09326|CD48_HUMAN
SIIGSARSL	9	SIIGSARSL	25386.5	27367.1	0	1315.97	1	21104.6	1	5267.48	3911.97	1	0	Q9Y3B7|RM11_HUMAN
PIAASSSL	8	PI-AASSSL	40848.3	41446.2	0	26303.9	0	44313.3	0	26882.2	24673.2	0	0	Q9GZS3|WDR61_HUMAN
KSPLSMLEM	9	KSPLSMLEM	36212.3	36341.4	0	124.4	1	9719.41	1	857.63	629.99	1	0	Q6ZRQ5|MMS22_HUMAN
IAPDEQFGAW	10	IAPEQFGAW	17887.5	26566.5	0	13789.9	0	33990.2	0	11638.5	10642.2	0	0	Q12967|GNDS_HUMAN
VFRVGSVL	8	VFRVG-SVL	38820.5	40832.4	0	12701.9	0	37072.2	0	9674.61	7848.79	0	0	P31040|SDHA_HUMAN
KQLGSFPSNYL	11	QLGSFPSYL	23668.9	22761	0	19717.4	0	23201.5	1	2574.63	1910.88	1	0	Q9Y371|SHLB1_HUMAN
MGPAIERMGL	10	MGPAIERML	29951.7	31496.9	0	2541.47	0	24154.2	0	2139.1	1562.48	0	0	P52272|HNRPM_HUMAN
FLPEFAGTQL	10	FLPEFATQL	32440.1	30611.9	0	49.2	1	11783.1	1	1378.48	982.12	1	0	Q9UBZ4|APEX2_HUMAN
NIPDMLQSL	9	NIPDMLQSL	38060.6	36507.8	0	77.61	1	19157.4	1	2206.16	1502.63	1	0	Q9H3E2|SNX25_HUMAN
YLPSFFTKL	9	YLPSFFTKL	31182.9	27347.8	0	15.12	1	3983.9	1	158.04	103.85	1	0	O75376|NCOR1_HUMAN
VEKVPNPSL	9	VEKVPNPSL	5356.97	6549.63	1	28415.6	0	30131.5	1	11381.6	9421.42	0	1	C9JLW8|MCRI1_HUMAN
SIIADRIAL	9	SIIADRIAL	27191.7	29129.7	0	2979.19	1	24735.2	1	7329.38	5490.89	0	0	P11586|C1TC_HUMAN
DTQGTVVCSLDGL	13	DTQGTVVSL	36184.9	38091.1	0	42921.2	0	46224.2	0	27399.6	25649.1	0	0	P05362|ICAM1_HUMAN
SLLAAQGLWAQM	12	LAAQGLWAM	23884.7	30444.4	0	33671.3	0	40672.8	0	14947.2	12470.8	0	0	Q8WX94|NALP7_HUMAN
APVTHVSV	8	A-PVTHVSV	36370.1	37342.7	0	9615.54	1	40644.2	0	20323.4	18056.7	0	0	P32519|ELF1_HUMAN
PSHSLEHL	8	PSHS-LEHL	43014.2	43531.1	0	39125.8	0	45010.1	0	30549.1	28727.5	0	0	Q5VT52|RPRD2_HUMAN
AGDQPSVQPPL	11	AQPSVQPPL	34834.9	33943.1	0	8557.97	0	24967.8	1	5311.61	4066.69	0	0	P21333|FLNA_HUMAN
PTLPFHVL	8	PT-LPFHVL	41595.8	41726.6	0	26058.6	0	38858.3	0	14978.6	13457.7	0	0	Q9NR09|BIRC6_HUMAN
GIHETTFNSIM	11	GIHETTNSI	9716.78	16671.6	0	34460.4	0	43985.1	0	23110.8	20884.5	0	0	P60709|ACTB_HUMAN:P63261|ACTG_HUMAN:A5A3E0|POTEF_HUMAN:Q6S8J3|POTEE_HUMAN:P0CG39|POTEJ_HUMAN:P0CG38|POTEI_HUMAN:Q562R1|ACTBL_HUMAN
TCQQPPEALAF	11	TQPPEALAF	26149.8	28264.4	0	16522.7	0	33100.2	1	7321.61	6127.46	1	0	O00292|LFTY2_HUMAN
KFADTHSM	8	KFAD-THSM	36409.1	40369	0	16924.8	0	39675.3	0	6006.74	4698.03	1	0	Q9H082|RB33B_HUMAN
KALESEYVSAH	11	ALSEYVSAH	18854.3	33239.9	0	41963.4	0	47304.9	0	34544.1	32788.7	0	0	Q6ZS30|NBEL1_HUMAN
ASPAGEWRAL	10	ASPAGWRAL	26662.1	29660.2	0	676.8	1	22527	0	1646.82	1233.11	1	0	Q8NE01|CNNM3_HUMAN
LLLERAKEL	9	LLLERAKEL	32806.8	33281.6	0	4229.23	1	18078.9	1	8499.83	6367.95	1	0	P11926|DCOR_HUMAN
VMPYIKTSL	9	VMPYIKTSL	36312.8	35732.4	0	20.38	1	1452.61	1	332.87	222.46	1	0	P21399|ACOC_HUMAN
VLPAFTSNL	9	VLPAFTSNL	31464.9	28254	0	12.52	1	861.5	1	243.25	158.53	1	0	Q9UKK3|PARP4_HUMAN
FEQSPPGSATL	11	FSPPGSATL	7532.14	7430.23	1	88.39	1	22214	1	3000.38	2293.79	1	1	Q8TCG1|CIP2A_HUMAN
FVIETARQL	9	FVIETARQL	28643.1	29852.1	0	1314.73	1	23341.8	1	5565.53	4130.37	1	0	Q9H1B7|I2BPL_HUMAN:Q7Z5L9|I2BP2_HUMAN
SFRQDVDNASL	11	FRQDVDASL	33043.4	32796.2	0	18759.2	0	35727	0	9066.89	7353.21	0	0	P08670|VIME_HUMAN
VLPNIQAVL	9	VLPNIQAVL	35645.5	33723.1	0	26.44	1	1039.99	1	448.13	292.55	1	0	Q99878|H2A1J_HUMAN:Q96KK5|H2A1H_HUMAN:Q9BTM1|H2AJ_HUMAN:Q16777|H2A2C_HUMAN:Q6FI13|H2A2A_HUMAN:Q8IUE6|H2A2B_HUMAN:P20671|H2A1D_HUMAN:P04908|H2A1B_HUMAN:Q93077|H2A1C_HUMAN:Q7L7L0|H2A3_HUMAN:P0C0S8|H2A1_HUMAN:Q96QV6|H2A1A_HUMAN:P16104|H2AX_HUMAN
VAPAGITL	8	VAPAGIT-L	39986	39524.5	0	85.03	1	18088.7	1	4893.37	3838.1	0	0	P12268|IMDH2_HUMAN
ISPENHISL	9	ISPENHISL	38360.4	35951.1	0	6.76	1	1420.3	1	326.49	220.75	1	0	O75569|PRKRA_HUMAN
RLPSKPYSTL	10	RLPSKPSTL	28715.1	26952.4	0	101.14	1	2639.16	1	199.63	140.58	1	0	Q08AE8|SPIR1_HUMAN
SQSPAGLQSF	10	SSPAGLQSF	4419.05	6593.36	1	2166.25	1	22144.4	1	1336.38	1020.45	1	0	A6NCW3|F231B_HUMAN
KAPSYLEISSM	11	KAPSYLSSM	34923.6	38193.9	0	1270.24	1	32143.1	0	6071.1	4710.15	0	0	P78347|GTF2I_HUMAN
FAPRGEHTL	9	FAPRGEHTL	40489.3	37660.8	0	21.18	1	13409.3	1	1696.76	1206.74	1	0	A6NHR9|SMHD1_HUMAN
RMTDQEAIQDL	11	MTQEAIQDL	33612.4	33372.8	0	21788.4	0	31666.4	0	7954.97	6059.42	0	0	P06748|NPM_HUMAN
APVQEEKL	8	A-PVQEEKL	43055.7	43401.3	0	32243	0	45846.2	0	32969.4	31529.3	0	0	O76095|JTB_HUMAN
PSTRLGTL	8	PS-TRLGTL	43874.9	44424.2	0	33180.9	0	43567.8	0	24796.6	22801.1	0	0	Q7KZF4|SND1_HUMAN
AQPLPGHLPS	10	AQPPGHLPS	23981.8	27989.6	0	30953.6	0	40291.8	0	15767	14125.5	0	0	P54259|ATN1_HUMAN
YAPDYSSRL	9	YAPDYSSRL	34036.9	32452.7	0	8.78	1	7461.17	1	926.61	640.39	1	0	A1XBS5|FA92A_HUMAN
ILHDVELLSSL	11	ILHELLSSL	33734.4	31902.6	0	16780	0	35240.6	0	13696.4	11255.9	0	0	Q9NTJ4|MA2C1_HUMAN
LLPSHPLEL	9	LLPSHPLEL	34061.2	31975.5	0	12.34	1	488.44	1	335.32	212.67	1	0	Q9Y244|POMP_HUMAN
VAPSTVKEV	9	VAPSTVKEV	37016.9	37035.3	0	172.34	1	20079.7	1	8088.1	6364.16	0	0	P27816|MAP4_HUMAN
TSPAGLKAVL	10	TSPAGLKAL	32827.8	33490.8	0	327.53	1	21974.2	0	2549.24	1949.48	0	0	Q6P9B9|INT5_HUMAN
APLVHATL	8	A-PLVHATL	35349	35399.5	0	2473.06	1	33667.7	0	6850.94	5753.82	0	0	O14980|XPO1_HUMAN
EQEAGVLAMDAL	12	EQEAGVLAL	17177.3	20567.4	0	41756.4	0	45387.7	0	24889.9	23191.8	0	0	O14981|BTAF1_HUMAN
SLQNFNISNL	10	SLQNNISNL	12306.9	14298.5	0	9295.35	0	24772.7	0	4560.9	3174.89	0	0	Q9H4A3|WNK1_HUMAN
GAWPVTLGDAQ	11	AWPVTLGAQ	39611.4	43156.9	0	46286.8	0	48869.9	0	35502.7	34142.8	0	0	Q27J81|INF2_HUMAN
VDQLSLPQELM	11	VDQLSLPEL	30765.3	31519.4	0	37290.2	0	39105.1	0	19128.6	16782.2	0	0	P51610|HCFC1_HUMAN
IQPEYGMFMY	10	IQPEYGMFM	18004.6	26007.6	0	12715.7	0	22830.3	0	3336.51	2726.64	1	0	Q9UII4|HERC5_HUMAN
YWVPRNAL	8	YW-VPRNAL	39369.6	40551.6	0	9643.26	1	36616.2	0	4355.92	3464.38	1	0	P28067|DMA_HUMAN
IDATDKGHPPM	11	DATDGHPPM	34833.8	35919.2	0	21469	0	38493.8	0	16028.1	13657.2	0	0	Q9UN73|PCDA6_HUMAN:Q9Y5H6|PCDA8_HUMAN
FSPIRSSAF	9	FSPIRSSAF	30483	31170.1	0	26.39	1	9109.27	1	477.09	352.19	1	0	Q9UKA4|AKA11_HUMAN
GLNHILAAL	9	GLNHILAAL	23186.5	23991.9	0	12541	0	31861.6	0	6625.47	4704.14	0	0	Q13315|ATM_HUMAN
FVYENPISL	9	FVYENPISL	28868.4	27089.8	0	104.41	1	8506.82	1	2296.82	1455.33	1	0	Q6NTF9|RHBD2_HUMAN
SSPQPGSAL	9	SSPQPGSAL	33224.4	33714.7	0	10.45	1	6321.68	1	586.66	418.72	1	0	O14497|ARI1A_HUMAN
YLPDAVKGL	9	YLPDAVKGL	37241.8	34707	0	36.08	1	11337.3	1	1030.5	696.77	1	0	Q9H765|ASB8_HUMAN
QLGQDGAPLQ	10	QLQDGAPLQ	37618.5	40363.3	0	42773.3	0	47096.1	0	34216	32655.6	0	0	Q04912|RON_HUMAN
EIDRRISAF	9	EIDRRISAF	28439.3	31234.9	0	17363.5	1	33099.5	1	10639.9	8521.93	1	0	Q9NS73|MBIP1_HUMAN
HLFSGHLSTL	10	HLSGHLSTL	26371.5	27493.5	0	4255.76	1	21730.7	1	2853.97	1959.46	1	0	O43299|AP5Z1_HUMAN
FIPSSIAFL	9	FIPSSIAFL	36581.7	33286.3	0	14.37	1	5629.3	1	364.1	242.15	1	0	Q8NBQ5|DHB11_HUMAN
KLPNYDAREI	10	KLPNYAREI	27194.1	28909	0	2812.22	1	14911.4	1	3111.7	2335.81	0	0	Q02880|TOP2B_HUMAN
NAPWAVTSL	9	NAPWAVTSL	36113.7	32816.7	0	16.8	1	12278.1	1	1423.65	1040.81	1	0	P06276|CHLE_HUMAN
SAYCRSTAVMS	11	SAYCRSTAM	31909.2	35274.9	0	21245.5	0	42319	0	20901.9	18589.3	0	0	Q13535|ATR_HUMAN
TAPALGAH	8	TAP-ALGAH	42651.3	45698.1	0	30243.8	0	45931.1	0	30483.3	28636.9	0	0	Q86UE8|TLK2_HUMAN
ESPESLRSKV	10	ESPESLRSV	35268.8	37465.7	0	16316	0	39818.9	0	17319.4	15309.9	0	0	Q13310|PABP4_HUMAN:P11940|PABP1_HUMAN:Q9H361|PABP3_HUMAN
SGVKANEVISKLY	13	SANEVISKL	29284.9	39554.8	0	43468.5	0	46442.3	0	29966.7	27948.8	0	0	P50990|TCPQ_HUMAN
PGFPAPSPPPADS	13	FAPSPPPAD	44412.2	45732.7	0	46124.8	0	48788	0	36973.7	35971	0	0	Q6ZSZ5|ARHGI_HUMAN
PSERYKEL	8	PS-ERYKEL	43702.4	44777.5	0	34839.5	0	44940.5	0	33103.5	31196	0	0	Q86YV0|RASL3_HUMAN
FISAIPTRSL	10	FISAPTRSL	30582.8	30847.3	0	2088.76	1	29843.7	0	5249.67	3963.26	0	0	P23634|AT2B4_HUMAN
VMDKTRAL	8	V-MDKTRAL	37355.2	36325.3	0	4394.6	1	21930.8	1	7966.6	6429.01	1	0	P29466|CASP1_HUMAN:Q5EG05|CAR16_HUMAN
AAPTALASRDGSL	13	AAPTALASL	36250.7	38869.7	0	2239.27	1	35853.6	0	10366.3	8481.64	0	0	Q5T6F2|UBAP2_HUMAN
AQRGQRDVSL	10	AQRQRDVSL	23566.6	26595.2	0	23788.8	0	29299.8	0	10851	8983.98	0	0	Q14689|DIP2A_HUMAN
NFPEHIFPAL	10	NFPEHIPAL	30666.3	30615.9	0	1159.96	1	17990.1	1	601.3	423.23	1	0	P61160|ARP2_HUMAN
FAPGTTVPLAL	11	FAPGTPLAL	36590.4	37382.7	0	150.94	1	31994.6	0	6534.55	5226.32	0	0	Q5SNT2|TM201_HUMAN
REKQPMVPESL	11	EQPMVPESL	8695.45	11476.4	1	16401.1	0	28210	1	5326.23	4271.35	0	1	P33993|MCM7_HUMAN
VIQDFINAL	9	VIQDFINAL	31535.8	30833.3	0	1567.58	1	22043.5	1	4070.04	2901.13	1	0	P78527|PRKDC_HUMAN
IPPPPPPPP	9	IPPPPPPPP	44236.7	42931.4	0	25872.6	0	41492.4	0	30673.6	29023.4	0	0	P49750|YLPM1_HUMAN:Q8TF74|WIPF2_HUMAN
IFRVGLVL	8	IFRVGLV-L	38854.1	41001.5	0	18345.1	0	37620.9	0	12126.6	10121.7	0	0	Q9BXI6|TB10A_HUMAN
YAPGARLAL	9	YAPGARLAL	36722.5	34328.7	0	7.52	1	10046.8	1	973.69	669.68	1	0	O60307|MAST3_HUMAN
QFSVGGNELVF	11	QFSVGGNEL	28645.3	33605.1	0	33721.3	0	43507.1	0	12397.6	10880.2	0	0	P51692|STA5B_HUMAN
YVQDRIRAL	9	YVQDRIRAL	27953	27236.8	0	513.25	1	20473.5	1	2079.18	1402.58	1	0	Q9UBP6|TRMB_HUMAN
VIPHIHKSL	9	VIPHIHKSL	40362.9	40071.8	0	54.1	1	6776.41	1	1002.72	739.49	1	0	P0C0S5|H2AZ_HUMAN:Q71UI9|H2AV_HUMAN
VSPEIFQFL	9	VSPEIFQFL	33844.1	31804.1	0	35.95	1	2479.57	1	166.84	118.94	1	0	Q460N5|PAR14_HUMAN
SVQSSERPL	9	SVQSSERPL	26624.9	28878.4	0	3924.9	1	30214.1	0	7331.45	5915.35	0	0	P49327|FAS_HUMAN
LSLGPSAAEI	10	SLGPSAAEI	27657.6	29349	0	13602.3	0	31846.8	0	11912.3	9763.36	0	0	Q8TEL6|TP4AP_HUMAN
TWDERFSAL	9	TWDERFSAL	33903.8	33904.9	0	2637.19	1	18210.1	1	891.75	602.59	1	0	Q01082|SPTB2_HUMAN
ALHQARLLAL	10	ALQARLLAL	21109.9	23150.4	0	11905.5	0	23934.9	0	5800.32	4429.15	0	0	Q9BWS9|CHID1_HUMAN
DAAIVGYKDSPSV	13	AAIVGSPSV	37192.3	38750.8	0	40566.9	0	46217.2	0	36258.9	34557.9	0	0	P07737|PROF1_HUMAN
FTPAVHASL	9	FTPAVHASL	33924	31302.2	0	7.91	1	3929.62	1	196.46	138.68	1	0	P69905|HBA_HUMAN
YSPPAFRFL	9	YSPPAFRFL	31146.5	28153	0	10.97	1	2644.62	1	98.02	72.41	1	0	P49427|UB2R1_HUMAN
SLNEKKLLEL	10	SLNEKLLEL	27997.5	29983.5	0	12366.1	1	22415.9	1	7896.4	5893.38	0	0	Q96AQ8|MCUR1_HUMAN
RLPPKVESL	9	RLPPKVESL	37617.7	34099.9	0	31.48	1	857.19	1	75.06	52	1	0	Q14980|NUMA1_HUMAN
AVISGVMSL	9	AVISGVMSL	18323.5	18951.4	0	2498.74	1	22203.9	1	3578.06	2544	1	0	Q9BWW8|APOL6_HUMAN
RLHEYYQPTAL	11	RLHEQPTAL	11449.4	14049	1	9238.41	0	24328.1	0	4910.18	3550.14	0	0	Q9Y4G2|PKHM1_HUMAN
ISNSHPLSL	9	ISNSHPLSL	28674.4	27315	0	736.02	1	6395.92	1	1524.08	1007.21	1	0	Q14653|IRF3_HUMAN
KIIDRAITSL	10	KIIDRITSL	32467.5	32320.2	0	7013.09	1	22695	1	4626.71	3335.97	1	0	O94906|PRP6_HUMAN
QAPVAAHTV	9	QAPVAAHTV	32601.9	30854.3	0	226.9	1	17000.4	1	3301.28	2385.05	1	0	Q96KR1|ZFR_HUMAN
APLKMLAL	8	A-PLKMLAL	34928.9	36498.7	0	3983.69	1	36660.9	0	10762	9233.91	0	0	Q92583|CCL17_HUMAN
QPTKQSPLEPPM	12	TKQSPLPPM	34256.3	35043.6	0	40312.7	0	44809.9	0	27918	25241.9	0	0	Q8IZY2|ABCA7_HUMAN
YLPLAHVLEL	10	YLPAHVLEL	26184.4	25255.6	0	43.4	1	5503.61	1	550.16	389.93	1	0	O60488|ACSL4_HUMAN:O95573|ACSL3_HUMAN
TILDKAMVL	9	TILDKAMVL	33936.9	33945.3	0	3865.73	1	16706.7	1	7309.43	5494.33	1	0	Q13618|CUL3_HUMAN
GGAAGPPP	8	GGAAGPP-P	43859.7	45285.6	0	45578.6	0	48357.6	0	42108.4	41273.9	0	0	P0DMQ5|INAM2_HUMAN
YSPEVSSKAYL	11	YSPEVSSYL	7065.19	9935.03	0	179.52	1	17377.9	1	1403.02	1023.85	1	0	O60306|AQR_HUMAN
ADPQGPSLPGM	11	ADPQGPPGM	30996.5	32280.7	0	37560.3	0	41474.5	0	18890.6	16389.9	0	0	Q9NP70|AMBN_HUMAN
RIIEETLAL	9	RIIEETLAL	28024.2	26352.9	0	1436.74	1	11497.4	1	2531.54	1649.32	1	0	O15144|ARPC2_HUMAN
IIEPSLRQL	9	IIEPSLRQL	38831.8	38885.2	0	3674.34	1	20895.3	1	6059.82	4523.65	1	0	P62987|RL40_HUMAN
HGGAGGPEPLS	11	HGAGGPEPL	45130.1	45785.7	0	42323.6	0	47638.3	0	37205.6	35338.3	0	0	Q96L34|MARK4_HUMAN
VVPEPGQPL	9	VVPEPGQPL	37962.8	36716.1	0	13.43	1	5393.61	1	766.65	539.97	1	0	Q10570|CPSF1_HUMAN
WASGGVRSF	9	WASGGVRSF	17438.4	23666.8	0	7469.4	1	36180.6	0	6724.56	5087.89	1	0	P30044|PRDX5_HUMAN
VFQQVGVSM	9	VFQQVGVSM	28048.4	31670.2	0	8170.34	1	30765	1	3054.69	2338.57	1	0	Q15390|MTFR1_HUMAN
QLPHHILADVSL	12	QLPHHILSL	33161.2	32244.5	0	3503.93	1	24557.9	0	4422.93	3333.48	0	0	O00418|EF2K_HUMAN
YSPEGHVL	8	YSPEG-HVL	39919.4	38781.5	0	40.84	1	15399.1	1	1884.97	1376.44	1	0	Q27J81|INF2_HUMAN
FSPNTSQFL	9	FSPNTSQFL	34771.7	33563.3	0	17.86	1	7206.16	1	465.17	322.04	1	0	O43684|BUB3_HUMAN
IQVYSRHPAEN	11	QVYSRHPAN	38660.8	42391.4	0	44452.1	0	47132.3	0	34108.4	32440.1	0	0	P61769|B2MG_HUMAN
AAPHSIESF	9	AAPHSIESF	26997.1	27971.8	0	299.74	1	19102.1	1	1262.53	967.62	1	0	P57081|WDR4_HUMAN
KLPGNISSL	9	KLPGNISSL	36153.2	33536.4	0	15.96	1	3162.65	1	193.41	118.08	1	0	Q86W56|PARG_HUMAN
YLNENQLSQL	10	YLNENQLSL	27270.4	27392.8	0	2189.51	1	23992.7	1	5043.83	3430.78	1	0	Q15468|STIL_HUMAN
AGPGPGAVL	9	AGPGPGAVL	38328.8	37612.4	0	48.59	1	7484.53	1	1093.12	824.2	1	0	Q5T447|HECD3_HUMAN
RDRENYDRGYSSL	13	ENYDGYSSL	29375.3	33527.7	0	25436.8	0	37420.8	0	5476.23	4346.31	0	0	P17844|DDX5_HUMAN
PALSTALLQL	10	ALSTALLQL	32668.3	34486.2	0	32788.3	0	40596.8	0	18401.6	16041	0	0	Q8IY67|RAVR1_HUMAN
LPERYSSL	8	L-PERYSSL	39186.8	39456.1	0	1481.96	1	29395	0	7091.15	5536.7	0	0	P53609|PGTB1_HUMAN
NILEWAKEL	9	NILEWAKEL	28694.3	30929.9	0	11842.6	0	34370.3	0	19870.9	16829.1	0	0	P57060|RWD2B_HUMAN
SEMSPPDTPSL	11	MSPPDTPSL	395.79	969.07	1	1189.05	1	27980.8	1	5973.37	4625.2	1	1	Q5QGS0|NEXMI_HUMAN
ILPVHITSL	9	ILPVHITSL	37360.1	33836.4	0	9.99	1	739.87	1	268.97	170.6	1	0	Q8NC60|NOA1_HUMAN
LFETRDISL	9	LFETRDISL	37445.9	38736.2	0	5907.55	1	27495.3	0	4708.16	3660.93	1	0	O60673|REV3L_HUMAN
APLRLIAA	8	A-PLRLIAA	35394.6	38005.1	0	30398	0	46702.8	0	32270.6	30775.7	0	0	Q9NU22|MDN1_HUMAN
YLQKETSTL	9	YLQKETSTL	30256.6	27269.5	0	532.45	1	13402	1	1974.42	1272.91	1	0	Q71RC2|LARP4_HUMAN
KLHGVKLEAL	10	KLHVKLEAL	32706.5	33064.1	0	18259.6	0	29810.1	0	5809.49	4458.15	0	0	Q9Y2G1|MYRF_HUMAN
TFNEDVQAL	9	TFNEDVQAL	25719.4	28073.7	0	5700.22	1	28943.4	1	4789.55	3638.77	1	0	Q9NY93|DDX56_HUMAN
YLPAGQSVL	9	YLPAGQSVL	35216.6	32804.3	0	9.72	1	3779.25	1	503.39	334.09	1	0	P35232|PHB_HUMAN
YAYDGKDYIAL	11	YAYDGYIAL	32365.7	32753.6	0	3843.04	1	34629	0	10121.2	8026.99	0	0	P30499|1C01_HUMAN:P01889|1B07_HUMAN:P30460|1B08_HUMAN:P30480|1B42_HUMAN:P30486|1B48_HUMAN:Q31610|1B81_HUMAN:Q04826|1B40_HUMAN:P04222|1C03_HUMAN:P30479|1B41_HUMAN:P05534|1A24_HUMAN:P30447|1A23_HUMAN:P10316|1A69_HUMAN:P01892|1A02_HUMAN:P18464|1B51_HUMAN:P30498|1B78_HUMAN:P30490|1B52_HUMAN
YLPAHIPYQEL	11	YLPAHIPEL	36020.8	34549.7	0	75.02	1	7922.16	1	660.23	442.51	1	0	Q69YQ0|CYTSA_HUMAN:Q5M775|CYTSB_HUMAN
SAPSRIINL	9	SAPSRIINL	32888.5	32294	0	16.36	1	2539.79	1	581.36	403.41	1	0	Q8NBN7|RDH13_HUMAN
DSGHLHPL	8	DS-GHLHPL	38358.7	37954.1	0	29735.1	0	43165.7	0	22279	19462.6	0	0	Q9Y285|SYFA_HUMAN
VFVNRSLAM	9	VFVNRSLAM	28433.8	34158.2	0	3261.87	1	22420	0	2960.43	2135.72	1	0	P49902|5NTC_HUMAN
YAPPPFLHI	9	YAPPPFLHI	28705.8	25899.2	0	19.88	1	4715.24	1	643.87	452.23	1	0	Q5T6F2|UBAP2_HUMAN
LVIGRVLEL	9	LVIGRVLEL	30118.5	30043	0	2304.21	1	16803.1	1	4429.63	3009.68	1	0	Q12923|PTN13_HUMAN
PPLPPPPPP	9	PPLPPPPPP	45639.3	45977.3	0	47182.3	0	48612	0	44983.3	44336.3	0	0	Q8IVF7|FMNL3_HUMAN:Q70E73|RAPH1_HUMAN:Q9ULL5|PRR12_HUMAN:Q9UPS6|SET1B_HUMAN:O15054|KDM6B_HUMAN:Q96PN7|TREF1_HUMAN:Q68DA7|FMN1_HUMAN:Q86VE0|MYPOP_HUMAN:Q86XR5|PRIMA_HUMAN:P48023|TNFL6_HUMAN:Q9P203|BTBD7_HUMAN:A6NGB9|WIPF3_HUMAN:Q9UPP2|IQEC3_HUMAN:Q9Y6X0|SETBP_HUMAN:Q96N64|PWP2A_HUMAN:Q96JH7|VCIP1_HUMAN:Q9BYN7|ZN341_HUMAN:Q16643|DREB_HUMAN:Q86UU0|BCL9L_HUMAN:Q9NX05|F120C_HUMAN:Q9NRF2|SH2B1_HUMAN:Q8…
ASPASLARTL	10	ASPASLRTL	22326.5	22916.1	0	339.34	1	13853.4	1	1503.51	1105.64	1	0	Q96NM4|TOX2_HUMAN
YLPEELSAL	9	YLPEELSAL	35347.9	31954.5	0	9.53	1	6603.78	1	448.37	283.75	1	0	P56192|SYMC_HUMAN
RLPAWQPIL	9	RLPAWQPIL	33536.8	30446.8	0	100.81	1	527.81	1	173.74	115.97	1	0	Q9NV96|CC50A_HUMAN
QLPQLPLAAL	10	QLPQPLAAL	28433.1	28691.8	0	669.51	1	18659.6	1	2308.7	1771.58	1	0	P23610|F8I2_HUMAN
EEILPLGPNKALF	13	ILPLGPNAL	663.68	3395.98	1	34155.3	0	39623	0	14478	12764.2	0	1	Q96EK7|F120B_HUMAN
NIPTWLTEL	9	NIPTWLTEL	38088.7	36929.7	0	134.51	1	17085.4	1	2599.31	1724.41	1	0	Q14669|TRIPC_HUMAN
AAPEGVPL	8	AAPEGVP-L	38024	38344.2	0	165.83	1	25622.2	1	9069.25	7338.59	0	0	Q9H977|WDR54_HUMAN
LSGAEAPTQSPG	12	SGAEAPTSP	23894.5	30888.4	0	43752.6	0	47640.3	0	36006.8	34621.9	0	0	Q5VYM1|CI131_HUMAN
PLPDRSLPAL	10	PLPDRLPAL	39790.1	38709.3	0	3465.7	1	26850.8	0	5578.49	4428.2	0	0	Q96ST2|IWS1_HUMAN
SINGDLMEL	9	SINGDLMEL	26506.5	27712.4	0	5058.64	1	26599.5	0	7718.25	5576.99	0	0	Q5H9R7|PP6R3_HUMAN
TKALSSLEL	9	TKALSSLEL	23633.8	24939.5	0	20583.9	0	29290.3	0	14469.4	12226.7	0	0	Q9BPX3|CND3_HUMAN
MILPVGAANF	10	MLPVGAANF	18776.5	21429.5	0	4480.05	0	20023.3	0	2326.45	1740.4	0	0	P06733|ENOA_HUMAN
EQPLAEEQPPCG	12	EQPEEQPPC	41532.4	42848.4	0	47565.7	0	48285.4	0	39720.8	38927.3	0	0	Q9C0H5|RHG39_HUMAN
TLNKNNLTEL	10	TLNNNLTEL	29226.6	31154.9	0	11163.6	0	29337.2	0	9199.9	7211.46	0	0	Q9UFH2|DYH17_HUMAN
FFTEREQTL	9	FFTEREQTL	36482.5	36916.5	0	1752.04	1	23138.1	1	2731.19	2070.89	1	0	Q9Y672|ALG6_HUMAN
FGPGPGSNF	9	FGPGPGSNF	36124.2	36321.4	0	170.64	1	18485.2	1	1066.04	816.72	1	0	P22626|ROA2_HUMAN
AESSPNEPKAATL	13	SSPPKAATL	2237.72	3634.95	1	18279.2	0	39256.8	0	13896	11761.7	0	1	Q9H8G2|CAAP1_HUMAN
FLSSRSYLAL	10	FLSSRSLAL	23963.1	24540.1	0	1902.96	1	19384	0	2096.05	1414.45	0	0	Q9C0A0|CNTP4_HUMAN:Q96NU0|CNT3B_HUMAN:Q9BZ76|CNTP3_HUMAN
YGPETRLSM	9	YGPETRLSM	39367.8	39228.4	0	31.23	1	14321.4	1	1484.45	1064.78	1	0	Q08211|DHX9_HUMAN
EQFPLFEAFLL	11	QFPLFEAFL	15273.2	15464.8	0	30901.4	0	35324.2	0	4380.83	3363.4	0	0	Q68DK2|ZFY26_HUMAN
IIYTAKISL	9	IIYTAKISL	37140.4	36988.8	0	2328.8	1	17103.5	1	6324	4560.95	1	0	Q9UDY4|DNJB4_HUMAN
RPSSLPVGPVL	11	PSSLPVPVL	32765	32490.7	0	18276.6	0	29226	0	7324.86	5935.87	0	0	Q96SU4|OSBL9_HUMAN
DLPQTPLVISM	11	DLPQTPLSM	35303.5	36789.7	0	19614.2	0	42023.3	0	19815.8	17743.7	0	0	P48146|NPBW2_HUMAN
GLHPFSQSSL	10	GLPFSQSSL	28051.5	28794.7	0	2843.95	1	23337	0	4715.91	3603.43	0	0	P50222|MEOX2_HUMAN
LLSPTPATAL	10	LLPTPATAL	29901.6	28826.5	0	115.97	1	14076.5	1	2343.91	1692.89	1	0	Q9P0M9|RM27_HUMAN
MTPTRELAL	9	MTPTRELAL	36752.3	36682.8	0	23.41	1	5146.47	1	658.21	451.5	1	0	Q7L014|DDX46_HUMAN
FAPRHYTEL	9	FAPRHYTEL	36123.8	33553.1	0	5.61	1	3713.63	1	466.24	309.04	1	0	Q8WVB6|CTF18_HUMAN
SAPLPQSTL	9	SAPLPQSTL	34327.6	34300.5	0	12.69	1	6383.75	1	1039.18	729.99	1	0	Q9UKV0|HDAC9_HUMAN
QLHRQGLLSL	10	QLHQGLLSL	26125.5	28306.1	0	18142	0	29144.5	0	9613.04	7675.7	0	0	Q9BSJ2|GCP2_HUMAN
AAPESYEEL	9	AAPESYEEL	33967.4	33334.9	0	30.46	1	9174.16	1	846.79	592.83	1	0	P78316|NOP14_HUMAN
LLERAKEL	8	LL-ERAKEL	41404.6	42282.4	0	21038.3	0	39604.9	0	21849.3	18952	0	0	P11926|DCOR_HUMAN
LTPAPLDSGPGP	12	PAPDSGPGP	41903	43357.7	0	37671	0	45146.7	0	29256.4	27786	0	0	Q8NEZ4|KMT2C_HUMAN
GPDSKSSAL	9	GPDSKSSAL	37034.9	34502.2	0	17096.1	1	38064.3	0	20578.3	18492.4	0	0	Q15080|NCF4_HUMAN
APQRIPSL	8	A-PQRIPSL	36656.2	38120	0	3033.65	1	30429.3	1	9100.41	7723.1	0	0	Q7L8L6|FAKD5_HUMAN
LIPKDYRSL	9	LIPKDYRSL	41479	40723.5	0	68.84	1	13633.6	1	2081.45	1509.6	1	0	Q9H267|VP33B_HUMAN
LPDLHSHF	8	L-PDLHSHF	33443.3	32643.6	0	15996.4	0	37284.6	0	8806.8	7462.78	0	0	Q5R372|RBG1L_HUMAN
QGPDGRLEL	9	QGPDGRLEL	41299.9	41694.5	0	286.03	1	20550.5	1	2549.37	1895.79	1	0	Q9HB96|FANCE_HUMAN
IVPTRELAL	9	IVPTRELAL	41617	40889.9	0	25.59	1	4201.86	1	1590.25	1091.35	1	0	P26196|DDX6_HUMAN
MTPPPVHYL	9	MTPPPVHYL	27197.9	23295.4	1	19.86	1	1720.83	1	40.1	28.75	1	0	Q5VZE5|NAA35_HUMAN
CGPHTLHSL	9	CGPHTLHSL	37803.3	36829.9	0	112.46	1	12458.7	1	641.31	475.06	1	0	Q96N66|MBOA7_HUMAN
TLPWGTLSSL	10	TLPWGLSSL	29480.1	29628.8	0	100.87	1	13732	1	1528.93	1124.93	1	0	Q5VWQ0|RSBN1_HUMAN:Q6PCB5|RSBNL_HUMAN
FVSSSQGRSEL	11	FSSQGRSEL	38333.4	39549.3	0	8802.99	0	38789.8	0	12606.9	10609	0	0	P35613|BASI_HUMAN
VAPAYGVYL	9	VAPAYGVYL	33911.9	31955.5	0	10.99	1	2574.66	1	502.33	347.51	1	0	Q9BVK2|ALG8_HUMAN
EFRPEASARAY	11	FRPESARAY	28139.9	39737.6	0	40502	0	46108.8	0	25331.6	23350.9	0	0	Q9ULS5|TMCC3_HUMAN
ASPSSQSAAASSL	13	ASPSSASSL	23432.6	24726.4	0	1531.95	1	29679.2	0	5797.75	4490	0	0	Q96PK6|RBM14_HUMAN
MLPEKLRPL	9	MLPEKLRPL	32921.7	29404.9	0	25.79	1	2316.68	1	358.91	230.51	1	0	O95563|MPC2_HUMAN
IAPGHVSVI	9	IAPGHVSVI	35901.4	33310.1	0	22.18	1	5473.09	1	2047.54	1498.16	1	0	O14545|TRAD1_HUMAN
RPDSPAHVL	9	RPDSPAHVL	30481.4	23968	1	8728.63	1	23943.4	1	6102.98	4984.85	1	0	Q05923|DUS2_HUMAN
QGRVAAQNMLA	11	QGRVAAQML	36046.9	39206.7	0	42293.4	0	45881.4	0	27348.4	25366.2	0	0	Q96NN9|AIFM3_HUMAN
HINIGALEL	9	HINIGALEL	31344.9	32751.8	0	7417.62	1	29274.4	0	8482.93	6285.26	0	0	P17844|DDX5_HUMAN
QAAGEASAVLAK	12	QAAGEASAL	13019.7	28318.6	0	40541.9	0	47306.5	0	29909.3	28083.4	0	0	Q9UJZ1|STML2_HUMAN
TVMGRIATL	9	TVMGRIATL	21021	21905.7	0	891.3	1	12000.5	1	1364.86	888.29	1	0	P05023|AT1A1_HUMAN:P13637|AT1A3_HUMAN:P50993|AT1A2_HUMAN
SIQTSVNAL	9	SIQTSVNAL	28523.4	27849.8	0	1742.51	1	23032.7	1	4090.21	2942.51	1	0	Q99832|TCPH_HUMAN
GITFQGVPMVMG	12	TFQGVPMVM	38695.9	41276.2	0	43150.8	0	47889.5	0	33816.6	32230.5	0	0	Q8NAM6|ZSCA4_HUMAN
CPGSLIAGSAVL	12	SLIAGSAVL	28512	30877.7	0	25683.5	0	41979.2	0	19313.9	16696.7	0	0	A6NDV4|TMM8B_HUMAN
LGPPAAHSL	9	LGPPAAHSL	38376.6	35902.1	0	33.18	1	5855.31	1	452.96	329.1	1	0	Q32P28|P3H1_HUMAN
APTDVKEL	8	A-PTDVKEL	40365.1	41163.8	0	17349.9	0	44719.3	0	29016.2	27544.7	0	0	Q8WWM7|ATX2L_HUMAN
IGPTTARAL	9	IGPTTARAL	40592.4	39531.7	0	40.15	1	9053.46	1	1661.07	1219.09	1	0	P10746|HEM4_HUMAN
FVQDLVTAL	9	FVQDLVTAL	29783.4	28568.2	0	1041.93	1	28071.2	1	5035.27	3566.97	1	0	Q6ZMI0|PPR21_HUMAN
YLNKNALTTL	10	YLNNALTTL	27040.6	26756.3	0	2824.93	1	22001.4	1	3442.23	2407.74	0	0	Q9H3P2|NELFA_HUMAN
YLMEVTHDL	9	YLMEVTHDL	16412.5	14075.3	0	373.61	1	13400.6	1	797.65	446.8	1	0	Q9P2J5|SYLC_HUMAN
LELDPEENSTLF	12	ELPEENSTL	2190.91	5525.03	1	39754.8	0	42797	0	23311.3	20719.1	0	1	Q96A65|EXOC4_HUMAN
AAPRAPSAL	9	AAPRAPSAL	34781.1	34594.2	0	16.58	1	10107.9	1	1585.38	1139.96	1	0	Q70SY1|CR3L2_HUMAN
FVTFTTRAM	9	FVTFTTRAM	27861.5	30193.5	0	1528.62	1	32497.3	0	8000.98	6063.81	0	0	Q92879|CELF1_HUMAN
VLPDSGHLHPL	11	VLPDHLHPL	34136.1	32141.7	0	201.44	1	10706.8	1	1566.83	1116.47	1	0	Q9Y285|SYFA_HUMAN
FLPSLLLSHL	10	FLPSLLLSL	26464.3	27955.1	0	405.09	1	23386.8	0	2156.99	1591.54	1	0	Q12983|BNIP3_HUMAN
KLIDRTESL	9	KLIDRTESL	28451.6	26338.1	0	872.86	1	9027.93	1	783.45	454.62	1	0	P33241|LSP1_HUMAN
QLPHGFTNM	9	QLPHGFTNM	35202.8	34469.4	0	193.06	1	14462.6	1	1118.45	722.52	1	0	Q8WWM7|ATX2L_HUMAN
FAPGDLPEL	9	FAPGDLPEL	40081.3	37276.5	0	45.49	1	16788.4	1	2586.94	1792.85	1	0	Q63HN8|RN213_HUMAN
FIPATGHSL	9	FIPATGHSL	38932.4	35683.7	0	11.09	1	7610.2	1	685.46	479.58	1	0	Q9UHD8|SEPT9_HUMAN
SLPDIKVYL	9	SLPDIKVYL	33070.2	31729.1	0	42.74	1	2438.46	1	165.63	106.5	1	0	O43566|RGS14_HUMAN
KIPDISSFL	9	KIPDISSFL	35525.4	33419.4	0	34.58	1	2547.42	1	169.56	103.95	1	0	Q9H5K3|SG196_HUMAN
VSPVVRVAV	9	VSPVVRVAV	38781.9	38608.6	0	135.82	1	15089.1	1	2936.25	2094.21	0	0	P13639|EF2_HUMAN
RIPDQLGYL	9	RIPDQLGYL	39183.8	37481.9	0	64.46	1	4230.23	1	346.1	216.61	1	0	Q0VGL1|LTOR4_HUMAN
SSPTSPNAL	9	SSPTSPNAL	36530.3	36511.3	0	18.34	1	9527.21	1	735.72	525.18	1	0	Q8TEM1|PO210_HUMAN
TVTMSTSSVT	10	TVTMSTSSV	30476.1	34917.2	0	32620.3	0	45983.8	0	29014.9	26838	0	0	Q9ULT8|HECD1_HUMAN
YVTTSTRTYSL	11	YVTTSTRSL	36709	37530.7	0	7939.58	0	34597.2	0	5342.73	4122.02	0	0	P08670|VIME_HUMAN
VLVEPPPMSL	10	VLVEPPPSL	34616.6	34371.4	0	4465.48	1	17031	1	6204.98	4750.42	1	0	Q13263|TIF1B_HUMAN
SEASPIGKSPYTL	13	ASPIGKSPL	2345.82	2933.45	1	30199.7	0	40335.4	0	13879.1	12024.1	0	1	Q9Y4W2|LAS1L_HUMAN
APGAAGRCPPTT	12	PGAAGPPTT	39065.3	42385	0	45699.1	0	48372.2	0	41798.9	41010.4	0	0	P09603|CSF1_HUMAN
KFHTEALTAL	10	KFHEALTAL	29250	30579.1	0	11732.2	0	29460.9	0	2474.5	1833.67	1	0	P62495|ERF1_HUMAN
NAPLVHATL	9	NAPLVHATL	32381.8	30839.6	0	30.84	1	9403.09	1	987.45	707.84	1	0	O14980|XPO1_HUMAN
RSPPPGMGL	9	RSPPPGMGL	34160.5	33792.9	0	29.98	1	2348.94	1	124.58	91.24	1	0	P23246|SFPQ_HUMAN
AIHLIDPNTL	10	AIHLIPNTL	30943.9	30052.7	0	20054.7	0	35130.5	0	14618.9	12679.7	0	0	Q96D46|NMD3_HUMAN
VFLQRLMAL	9	VFLQRLMAL	31746	34259.3	0	4084.68	1	21235.6	1	2108.31	1545	1	0	Q9H0A0|NAT10_HUMAN
HLHTQALTAL	10	HLHQALTAL	30475.1	30496.9	0	10748.5	0	31473.4	0	7820.98	6134.69	0	0	Q6P0Q8|MAST2_HUMAN
SLSTSKLNSL	10	SLSSKLNSL	27418.6	28404.2	0	8629.56	0	26836.6	0	5258.26	3985.41	0	0	P54886|P5CS_HUMAN
EQHLGLTKL	9	EQHLGLTKL	17114.7	17384.7	1	27013.4	0	35188.4	0	12989.2	10829.2	0	0	Q01082|SPTB2_HUMAN
FSPSSDSL	8	FSPSSD-SL	41460.1	39850.8	0	136.23	1	27168.5	0	5701.64	4477	0	0	P01106|MYC_HUMAN
PTALASRDGSL	11	TAASRDGSL	40245.6	41793.9	0	30963.3	0	43868.2	0	21032.1	18541.3	0	0	Q5T6F2|UBAP2_HUMAN
FVPPQGSPTM	10	FVPPGSPTM	37834	37958.6	0	98.78	1	20268.8	1	3092.94	2313.93	1	0	Q6P3W7|SCYL2_HUMAN
EAHARIHL	8	EAHARI-HL	22529.7	27231.2	0	26765.3	0	43010.5	0	25716.3	22853.2	0	0	P49736|MCM2_HUMAN
IAPETGENL	9	IAPETGENL	40743.7	39499.2	0	36.4	1	10569.7	1	1962.19	1462.46	1	0	Q9UPN3|MACF1_HUMAN
VFNPAKEL	8	VFNPA-KEL	38099.4	40830.2	0	15931.1	1	35302.8	0	8547.98	6966.58	1	0	O15541|R113A_HUMAN
DPAALKPPKM	10	PAALKPPKM	39211	40015.9	0	38936.6	0	45487.9	0	35909.9	33924.4	0	0	Q96A73|P33MX_HUMAN
FSPFNPTSL	9	FSPFNPTSL	38404.4	35993.9	0	7.43	1	7659.77	1	747.69	517.62	1	0	Q99607|ELF4_HUMAN
TQPIDTLGAY	10	TQPDTLGAY	11374.1	24045.7	0	31798.5	0	40290	0	15471	13875.1	0	0	A4UGR9|XIRP2_HUMAN
SEADPSGVASI	11	EAPSGVASI	811.8	1574.48	1	30190.2	0	36262.1	0	18598	16455.8	0	1	O15304|SIVA_HUMAN
LLPTSKPVDL	10	LLPTSKPVL	38017	38444.7	0	780.18	1	12674.2	1	4821.79	3677.12	0	0	Q6P4F7|RHGBA_HUMAN
ILARDGPNAL	10	ILADGPNAL	33732.2	33512.1	0	4142.05	1	27277.8	0	8191.32	6197.27	0	0	P05023|AT1A1_HUMAN:P13637|AT1A3_HUMAN
SLPATATMSL	10	SLPATATSL	22766.6	23023.5	0	56.19	1	6907.44	1	991.17	677.94	1	0	Q14213|IL27B_HUMAN
VSPPAGRSL	9	VSPPAGRSL	36667.3	36381.2	0	14.16	1	4988.41	1	545.65	402.89	1	0	O15360|FANCA_HUMAN
FLMQYPGRSL	10	FLMQYPRSL	21186.5	22242.2	0	1112.2	1	21447.8	1	4063.35	2907.89	0	0	Q9GZR7|DDX24_HUMAN
GLPDFPLDSL	10	GLPDFPLSL	33949.4	32515.6	0	1334.99	1	18921.5	1	2825.97	2047.92	1	0	A3KMH1|VWA8_HUMAN
YSPIIYQAL	9	YSPIIYQAL	33896.1	32005	0	12.77	1	8314.27	1	268.82	186.61	1	0	Q49A88|CCD14_HUMAN
SAPGYLPTSL	10	SAPGYPTSL	29818.2	29869.2	0	51.7	1	15393.5	1	2309.15	1641.57	1	0	Q9BQA1|MEP50_HUMAN
VVNGRVLEL	9	VVNGRVLEL	29800.8	30745.4	0	2091.49	1	9394.85	1	3503.74	2331.52	1	0	Q96D71|REPS1_HUMAN
YWQNHPEL	8	YWQNH-PEL	38432.2	38622.3	0	8398.91	1	30938.6	0	3118.11	2379.61	1	0	Q9UKF6|CPSF3_HUMAN
IISSSILTSL	10	IISSSLTSL	31794.1	31832.6	0	7570.95	0	26131.5	0	6436.18	4840.81	0	0	Q96MT1|RN145_HUMAN
ISPFHDIPL	9	ISPFHDIPL	38918.5	37209.6	0	14.03	1	4435.63	1	820.35	543.52	1	0	Q9H2U2|IPYR2_HUMAN
EQRPSSLPVGPVL	13	QRPSSLPVL	29464.1	31211.9	0	32063.5	0	37943.4	0	14953.9	13130.8	0	0	Q96SU4|OSBL9_HUMAN
APTRELAV	8	A-PTRELAV	39547.1	40695.3	0	18335.4	0	43384.4	0	29006.1	27206.2	0	0	P38919|IF4A3_HUMAN:O15523|DDX3Y_HUMAN:O00571|DDX3X_HUMAN
LSPTRELAL	9	LSPTRELAL	40599	40199.9	0	31.19	1	7205.23	1	1636.01	1181.12	1	0	Q8TDD1|DDX54_HUMAN
MSPIPAHSL	9	MSPIPAHSL	31941.7	29608	0	12.31	1	2999.99	1	183.9	130.53	1	0	Q9NR09|BIRC6_HUMAN
YLPDGTASL	9	YLPDGTASL	33126.4	30028	0	5.31	1	4018.1	1	182.85	115.56	1	0	O43566|RGS14_HUMAN
VIMEKSTML	9	VIMEKSTML	30372.7	29889.6	0	741.4	1	6348.27	1	1799.47	1118.06	1	0	O75475|PSIP1_HUMAN
ELDGRVRPLVY	11	ELDGRVRPL	30865.7	39704.5	0	41850.4	0	45202.4	0	32525.5	30473.8	0	0	Q9H6E5|STPAP_HUMAN
ALHNSRFLSL	10	ALNSRFLSL	18394.6	20170.5	0	8599.36	0	19599.3	1	3642.63	2588.79	0	0	Q9H6E5|STPAP_HUMAN
VFANKQDLPNAM	12	FAQDLPNAM	34121	37606.3	0	23932	0	42236.7	0	10970.7	8838.78	0	0	P61204|ARF3_HUMAN:P84077|ARF1_HUMAN
FLVNHDFSPL	10	FLVNHFSPL	25029.2	24993	0	1891.45	0	30347.8	0	6133.56	4378.93	0	0	P33947|ERD22_HUMAN
ISPTGHSL	8	ISPTG-HSL	40675	40442.9	0	68.92	1	16703.4	1	3009.1	2354.59	1	0	Q9P0V9|SEP10_HUMAN:Q6ZU15|SEP14_HUMAN:Q9UH03|SEPT3_HUMAN
SPTRELAL	8	S-PTRELAL	39537.3	40308.8	0	5084.59	1	37424	0	15558.9	13622.4	0	0	Q8TDD1|DDX54_HUMAN
VELEPSHSQTL	11	ELPSHSQTL	5485.01	7137.56	1	17228.5	0	34856.4	0	13936.2	12104.4	0	1	Q9UBS9|SUCO_HUMAN
SMPEFMANL	9	SMPEFMANL	22157.1	19938.8	0	16.71	1	887.16	1	98.74	63.05	1	0	O94832|MYO1D_HUMAN
VFDPHGTL	8	VF-DPHGTL	37854.9	38056.1	0	5544.68	1	20077.1	1	3341.17	2589.8	1	0	O95347|SMC2_HUMAN
TLPTNFRDL	9	TLPTNFRDL	36855.4	36501.4	0	37.58	1	7137.64	1	1243.59	855.58	1	0	P50851|LRBA_HUMAN
VAPPPPTHL	9	VAPPPPTHL	37989.9	37077	1	23.18	1	6572.85	1	972.22	712.73	1	0	Q6ZNA4|RN111_HUMAN
PYEPYKAL	8	P-YEPYKAL	42576.2	43477	0	27966.3	0	44562.4	0	21637.6	19494	0	0	Q96GV9|CE030_HUMAN
SLPYEPYKAL	10	SLPEPYKAL	26567.6	26638.4	0	166.14	1	13779.6	1	1521.23	1080.27	1	0	Q96GV9|CE030_HUMAN
DALNAELMETSM	12	ALNAELTSM	34683.4	39381.1	0	41540.1	0	46937.4	0	34309	32648.2	0	0	Q709C8|VP13C_HUMAN
AAPVPTTTL	9	AAPVPTTTL	34970.9	34194.1	0	12.18	1	5734.8	1	996.08	694.44	1	0	P18583|SON_HUMAN
AAPLRLIAA	9	AAPLRLIAA	35255.8	36007.2	0	2152.14	1	29938.8	0	13779.2	11588.9	0	0	Q9NU22|MDN1_HUMAN
LPSHASYL	8	L-PSHASYL	34287.9	34741.2	0	1270.56	1	25593.6	0	4869.12	3631.85	0	0	Q86U90|YRDC_HUMAN
KIQGDDWEPRPL	12	QGDDWPRPL	36532.2	36760.2	0	27311.2	0	40537.1	0	16959.6	14827.5	0	0	O95817|BAG3_HUMAN
YMIAHITGL	9	YMIAHITGL	17357.6	17008.7	0	357.17	1	10127.9	1	719.94	408.8	1	0	P04818|TYSY_HUMAN
FSPDRSYAL	9	FSPDRSYAL	37327	34697.3	0	7.62	1	5099.36	1	277.38	194.42	1	0	Q8NAA4|A16L2_HUMAN
LPENYKQL	8	L-PENYKQL	41602.6	41738.3	0	5589.79	1	37614.8	0	13692.5	11824.3	0	0	P09326|CD48_HUMAN
SAPGTTMFL	9	SAPGTTMFL	32169.9	29958.9	0	14.53	1	4412.03	1	617.4	408.18	1	0	O60337|MARH6_HUMAN
FIMDRAQAL	9	FIMDRAQAL	24870.8	24331.8	0	158.44	1	16494	1	2492.45	1581.63	1	0	O14787|TNPO2_HUMAN
EFKYNKPAFL	10	EFKYNKPAL	29091	32472.4	0	22609.5	0	36812.4	0	7130.54	5713.93	0	0	Q9NPD8|UBE2T_HUMAN
LTNVSSFSLVS	11	LTNVSSFSL	34929.3	38117.5	0	36488.8	0	45501.2	0	23953.5	22219.8	0	0	O00206|TLR4_HUMAN
SRFGILHL	8	S-RFGILHL	33235.2	35933.2	0	30250.7	0	37918	0	16305.4	13869.8	0	0	A2VDJ0|T131L_HUMAN
SSPVTNQAI	9	SSPVTNQAI	31220.7	31877.1	0	51.93	1	11272.6	1	1677.18	1191.67	1	0	Q8TEM1|PO210_HUMAN
AEAPGDPQAAASL	13	EAPQAAASL	1720.8	3388.68	1	29182.7	0	40530.1	0	18834.7	16674.9	0	1	P22413|ENPP1_HUMAN
MVMEKPSPL	9	MVMEKPSPL	16162.2	16475.4	0	447.48	1	9785.25	1	1516.68	927.71	1	0	Q9UN86|G3BP2_HUMAN:Q13283|G3BP1_HUMAN
PFLPGPGQPFL	11	FLPPGQPFL	41500.5	42159.5	0	1634.24	1	29560.9	0	5988.19	4643.86	0	0	Q96EV2|RBM33_HUMAN
IAPSRKVTF	9	IAPSRKVTF	34922.1	36386.7	0	134.07	1	9778.79	1	1110.5	842.2	1	0	A8K8P3|SFI1_HUMAN
FAPIQPLAM	9	FAPIQPLAM	36907.3	35824.9	0	42.13	1	18339.8	1	4357.38	3326.78	1	0	O75179|ANR17_HUMAN
ASPVRLLSL	9	ASPVRLLSL	35170.9	35105.1	0	30.8	1	2547.14	1	558.95	402.24	1	0	Q9BRY0|S39A3_HUMAN
TIFGKAHSL	9	TIFGKAHSL	30548	30537.5	0	1693.79	1	13663.7	1	3036.4	2058.72	1	0	Q8WXG6|MADD_HUMAN
TNIQQAVAAAP	11	NIQQAVAAP	32532.8	34525.4	0	46579.7	0	47796.3	0	39576.2	38306.1	0	0	Q8NBK3|SUMF1_HUMAN
VAPFFKSYI	9	VAPFFKSYI	29547.5	30693.5	0	73.74	1	7216.54	1	1445.68	996.02	1	0	Q14204|DYHC1_HUMAN
VLPRDTASL	9	VLPRDTASL	38239	35887.8	0	18.32	1	2409.14	1	798.88	551.31	1	0	Q9NQX3|GEPH_HUMAN
RAPEKIVTF	9	RAPEKIVTF	30747.7	28899.9	1	72.68	1	3616.32	1	206.82	153.77	1	0	Q7Z7G8|VP13B_HUMAN
SLTEADFREL	10	SLTEAFREL	26095.6	27450.4	0	7488.99	0	27740.3	0	6991.88	5220.78	0	0	O75351|VPS4B_HUMAN
LALQKKYSEEL	11	ALQKKYSEL	36237	37152.9	0	22529.9	0	36978.8	0	16497.5	14275.1	0	0	Q15007|FL2D_HUMAN
GSGPLPGPPSL	11	SGPPGPPSL	40537.1	40727.9	0	9411.54	0	33877.4	0	9963.35	8540.3	0	0	Q99490|AGAP2_HUMAN
GGRSPEPALTP	11	RSPEPALTP	43477.9	45154.5	0	38145.6	0	45636.8	0	35162.5	33932.5	0	0	O60346|PHLP1_HUMAN
AFPAGITDHS	10	AFPAGITHS	35587.3	38931.1	0	38129.9	0	46164.7	0	18823.9	16855.9	0	0	Q7Z5J4|RAI1_HUMAN
VFLDHNAL	8	VFLDH-NAL	38929	40747.2	0	11096	1	35567.7	0	9225.22	7359.82	0	0	P05107|ITB2_HUMAN
SPLPSRTGSL	10	SLPSRTGSL	32018.8	32544.5	0	461.24	1	15658.7	1	2887.76	2204.06	1	0	Q8IWY9|CDAN1_HUMAN
LLPVITKEL	9	LLPVITKEL	37684.9	36576.6	0	60.16	1	5432.97	1	1248.68	872.46	1	0	Q92608|DOCK2_HUMAN
VIIEKTYSL	9	VIIEKTYSL	33204.3	30365.2	0	810.36	1	6124.94	1	1046.62	662.56	1	0	Q86TB9|PATL1_HUMAN
ASPKVRLSL	9	ASPKVRLSL	35095.2	35540.4	0	50.01	1	7188.25	1	656.52	465.8	1	0	Q9BX59|TPSNR_HUMAN
FIAPTGHSL	9	FIAPTGHSL	30414.2	26494.1	0	158.63	1	13293.3	1	1388.87	888.77	1	0	Q9NVA2|SEP11_HUMAN:Q14141|SEPT6_HUMAN
HPPPPPPPP	9	HPPPPPPPP	43991.8	43318.3	0	29685.6	0	44013.2	0	31527.2	29981.9	0	0	P14866|HNRPL_HUMAN:Q15032|R3HD1_HUMAN:Q9C0F0|ASXL3_HUMAN:P13378|HXD8_HUMAN:P17676|CEBPB_HUMAN
VGTGLAAALAGLV	13	TGLAAALAL	35695.3	37931.6	0	38071.8	0	43612.7	0	26040	23671.2	0	0	P36551|HEM6_HUMAN
GELFPDRALSSW	12	LFPDRLSSW	56.52	2573.85	1	39766	0	44014.2	0	20743.3	19470	0	1	Q9NZ71|RTEL1_HUMAN
TPSITATPSP	10	TSITATPSP	35498.5	37924.2	0	40982.5	0	46986.7	0	37322.5	36051.2	0	0	Q99490|AGAP2_HUMAN
VVPEPGTSL	9	VVPEPGTSL	39292.9	38631.5	0	13.41	1	4187.97	1	760.65	527.98	1	0	Q16555|DPYL2_HUMAN
FFSPKVVSL	9	FFSPKVVSL	31880.2	29427.5	0	605.63	1	11202	1	583.71	408.52	1	0	P46940|IQGA1_HUMAN
QSPFFPVVL	9	QSPFFPVVL	34687.1	32794.7	0	61.45	1	5218.92	1	506.66	358.79	1	0	Q86TG7|PEG10_HUMAN
VSPDAKTSL	9	VSPDAKTSL	41122.8	41501.9	0	23.43	1	10264.6	1	1106.02	782.35	1	0	Q68DQ2|CRBG3_HUMAN
SRLNEAAAGLN	11	SLNEAAAGL	33854	38942.5	0	41567.5	0	45190.2	0	25696.6	23251.1	0	0	Q9Y490|TLN1_HUMAN
ILPISQESL	9	ILPISQESL	40416.6	38270	0	38.21	1	3085.25	1	852.46	590.78	1	0	Q9UEY8|ADDG_HUMAN
KVFSTKSSL	9	KVFSTKSSL	30108.7	31517	0	2692.87	1	21950	1	3543.24	2487.39	1	0	Q8N988|ZN557_HUMAN
VTPFSVKSL	9	VTPFSVKSL	38511.7	37849.2	0	29.08	1	8007.04	1	865.68	621.12	1	0	O15440|MRP5_HUMAN
TLPIAASSSL	10	TLPAASSSL	25818.4	26269.8	0	122.02	1	15497.9	1	2569.26	1860.27	0	0	Q9GZS3|WDR61_HUMAN
LAYLRLNTL	9	LAYLRLNTL	30727.7	29742.8	0	878.27	1	15004.1	1	4216.16	3061.41	1	0	P06400|RB_HUMAN
HAPFTATSL	9	HAPFTATSL	36966.4	36202.9	0	20.72	1	10989.6	1	1468.47	1018.78	1	0	O95714|HERC2_HUMAN:Q9BVR0|HRC23_HUMAN
TAGMRLGAQTP	11	TARLGAQTP	38441.4	41974.3	0	43331.9	0	47281.9	0	37780	36394.6	0	0	O94887|FARP2_HUMAN
ASPSSIRSL	9	ASPSSIRSL	32002.9	32220.7	0	24.73	1	8173.88	1	734.73	524.97	1	0	P33992|MCM5_HUMAN
EAAGEGPALY	10	EAAGEGPAL	19761.6	32268.9	0	37428.1	0	45909.7	0	27695.6	25311.1	0	0	P27695|APEX1_HUMAN
STNIAETSL	9	STNIAETSL	30421.1	30846.7	0	3632.56	1	26324.1	1	4343.35	3178.84	1	0	O43143|DHX15_HUMAN
FPLVKSAL	8	F-PLVKSAL	39205.5	38768.5	0	4893.15	1	41191	0	10967.6	9553.84	0	0	P24311|COX7B_HUMAN
VVIGNIGAL	9	VVIGNIGAL	32154.9	31694.5	0	1503.12	1	22519.9	1	5723.77	4041.3	0	0	P09912|IFI6_HUMAN
QEAPSSTSQEL	11	EAPSSTSEL	2073.85	3811.32	1	20951	0	43583.9	0	24281	21695	0	1	Q96SN8|CK5P2_HUMAN
QSYEALRVM	9	QSYEALRVM	23364.3	24614.3	0	4825.75	1	25854.1	1	5818.86	4225.48	1	0	P36896|ACV1B_HUMAN
ILQKNVPIL	9	ILQKNVPIL	35283.7	32849.4	0	2667.26	1	5348.52	1	2631.97	1839.2	1	0	P35221|CTNA1_HUMAN
NAPLVNVTL	9	NAPLVNVTL	35923.5	34016.6	0	81.75	1	14497.4	1	1963.11	1438.52	1	0	P13284|GILT_HUMAN
RLINQVLEL	9	RLINQVLEL	23103.8	22033	0	2704.31	1	8473.39	1	1359.68	841.94	1	0	Q9UIL1|SCOC_HUMAN
AANFSDRSL	9	AANFSDRSL	21975.2	24156.3	0	3489.66	1	29894.8	0	9594.03	7504.48	0	0	A5YKK6|CNOT1_HUMAN
KQYIGPPSAAAI	12	YIPPSAAAI	22965.5	21664.5	0	5960.13	0	19491.5	0	2923.88	2244.2	0	0	Q15645|PCH2_HUMAN
AELQSRLAAL	10	ALQSRLAAL	161.98	889.74	1	16670.9	0	31269.4	0	8573.44	6560.34	0	1	Q8IUR0|TPPC5_HUMAN
MLPMKVRAL	9	MLPMKVRAL	32243	29802.7	0	31.76	1	1805.99	1	484.36	330.7	1	0	Q9BYD3|RM04_HUMAN
STAIREISL	9	STAIREISL	32870.1	33127.5	0	2179.49	1	17044.2	1	3039.66	2149.54	1	0	P24941|CDK2_HUMAN:P06493|CDK1_HUMAN:Q00526|CDK3_HUMAN
FLPQIEAAL	9	FLPQIEAAL	37385.2	34903.6	0	23.64	1	11265	1	1263.88	875.47	1	0	Q6ZMZ3|SYNE3_HUMAN
IHPGGEVAAV	10	IHPGGVAAV	38261.7	36899.3	0	16594.2	0	33334.9	0	11868.4	10414	0	0	Q14728|MFS10_HUMAN
NTQEHTLTL	9	NTQEHTLTL	25456.1	25287.8	0	1206.01	1	11984	1	1631.59	1051.62	1	0	Q58FF8|H90B2_HUMAN
YMLDAARNL	9	YMLDAARNL	22666.3	21950.5	0	668.09	1	10579.3	1	2120.16	1408.54	1	0	P35573|GDE_HUMAN
TVPVRLSSL	9	TVPVRLSSL	38417.7	38326.4	0	25.99	1	7456.08	1	878.33	612.93	1	0	Q9Y4A5|TRRAP_HUMAN
ATPLSTLSL	9	ATPLSTLSL	33696.5	32852.6	0	21.42	1	4691.63	1	524.34	358.21	1	0	O60341|KDM1A_HUMAN
KLPEYNPRTL	10	KLPEYPRTL	33171.9	31900.5	0	147.91	1	3246.2	1	496.12	344.48	1	0	Q9P258|RCC2_HUMAN
ESQSAVSETPQK	12	ESQSAVSEP	36792.5	41910.7	0	46783.2	0	47799.9	0	32382.2	30476.4	0	0	Q9NZ56|FMN2_HUMAN
SAPVGVTAL	9	SAPVGVTAL	34947.4	33061.2	0	9.08	1	9001.11	1	1347.29	955.62	1	0	O75808|CAN15_HUMAN
ALNPAALTAL	10	ALPAALTAL	21478.7	21782.5	0	565.55	1	17261.2	1	2206.71	1567.54	1	0	Q86U06|RBM23_HUMAN
SQETCVMTPSP	11	SQEVMTPSP	26232.9	30721.1	0	45547.1	0	46678.1	0	36472.6	35216.6	0	0	O15297|PPM1D_HUMAN
SSPSYENSL	9	SSPSYENSL	36220.9	36202.9	0	19.19	1	9398.31	1	889.35	596.2	1	0	Q99081|HTF4_HUMAN
YFLLRPETL	9	YFLLRPETL	32537.1	31570.6	0	2462.75	1	16800	1	1610.84	1254.93	1	0	Q5SGD2|PPM1L_HUMAN
ILPERFLAV	9	ILPERFLAV	34179	33169.4	0	35.69	1	1881.85	1	787.99	504.29	1	0	Q8NBQ5|DHB11_HUMAN
GANHAHTLGEL	11	GANHAHTEL	34947.8	36225.2	0	28509.2	0	40773.3	0	16933.6	14736.2	0	0	Q9HA90|EFCC1_HUMAN
HFPGLASEL	9	HFPGLASEL	36526.3	37281.8	0	503.87	1	15075.9	1	430.98	291.02	1	0	Q8TCY9|URGCP_HUMAN
GPTTARAL	8	G-PTTARAL	40123.4	41065.9	0	11410.6	0	41649	0	18253.9	16878.9	0	0	P10746|HEM4_HUMAN
FITEEDYQAL	10	FITEEYQAL	38003	36771	0	6378.01	1	38423.1	0	13377.7	11128.5	0	0	Q00610|CLH1_HUMAN
YIEVAHSSL	9	YIEVAHSSL	34321.6	32446	0	666.98	1	21573.1	1	3417.92	2403.52	1	0	Q5VXU1|NKAI2_HUMAN
LSGEGVSPV	9	LSGEGVSPV	33386.6	32276.6	0	7362.53	0	34309.8	0	12546.9	9971	0	0	O95678|K2C75_HUMAN
VSPFAFEAM	9	VSPFAFEAM	35769.1	35607.4	0	39.61	1	10963.8	1	771.66	544.3	1	0	Q9H0H0|INT2_HUMAN
VAPVTHVSV	9	VAPVTHVSV	37557.9	35925.1	0	42.38	1	10112.8	1	3437.87	2511.97	1	0	P32519|ELF1_HUMAN
FYNQVSTPLLR	11	FNQVSTPLL	35951.5	39628.1	0	29075.2	0	41755.9	0	8214.04	6851.09	0	0	P19823|ITIH2_HUMAN
QIQKGLLAL	9	QIQKGLLAL	31605.5	31121.2	0	9789.49	1	31316.1	0	6527.63	4980.38	1	0	P38919|IF4A3_HUMAN
EASLPEKKGNTL	12	SLPEKKNTL	37711.8	39159.2	0	17108.5	0	39220.3	0	14218.9	11939.5	0	0	Q9Y3C1|NOP16_HUMAN
YIPDLYNHFL	10	YIPDLYNHL	30515.7	27375.6	0	113.71	1	14266.5	1	600.83	389.9	1	0	Q9Y3P9|RBGP1_HUMAN
VLPPRQPSAL	10	VLPPRPSAL	38415.2	37969.3	0	64.16	1	3548.26	1	1421.5	1023.38	1	0	P10244|MYBB_HUMAN
TPVLMNQPPQI	11	TLMNQPPQI	32613.6	33573.8	0	33446.6	0	40745.1	0	26140.5	23409.1	0	0	Q04637|IF4G1_HUMAN
AEAPVGSKAPSI	12	EAPVGSPSI	457.05	1233.99	1	34977.7	0	38268.3	0	23809.6	21297.5	0	1	Q9H0E9|BRD8_HUMAN
MARHLREY	8	MA-RHLREY	28136.3	40138.6	0	30535.8	0	43037.9	0	28133.5	25453.6	0	0	P08670|VIME_HUMAN:Q16352|AINX_HUMAN:P17661|DESM_HUMAN:P07197|NFM_HUMAN:P41219|PERI_HUMAN
SLELLMRTL	9	SLELLMRTL	27334.8	27060.2	0	7334.22	1	23033	1	7253.72	5674.56	0	0	Q13402|MYO7A_HUMAN
IINGEATML	9	IINGEATML	38260.9	37879	0	7386.7	1	24971.6	0	9468.32	7093.99	0	0	Q7L5N1|CSN6_HUMAN
KSSGASVTTQPT	12	SASVTTQPT	38425.2	41442.2	0	41025.9	0	46942.4	0	31370.4	29195.7	0	0	Q9BY77|PDIP3_HUMAN
VEQNPEDMGDLYL	13	QNPEGDLYL	14049.4	14509.6	0	42299.8	0	43919	0	25808	24028	0	1	Q9Y5Q9|TF3C3_HUMAN
LFLEKAMQL	9	LFLEKAMQL	33938	36019.3	0	6499.37	1	18422.1	1	2284.8	1634.98	1	0	P19838|NFKB1_HUMAN
DRPGLHAY	8	DRP-GLHAY	32933.1	42628.3	0	45039.3	0	47316.2	0	32970.5	31561.7	0	0	P33241|LSP1_HUMAN
TNLSTVPFLAF	11	TSTVPFLAF	22427.5	26153.5	0	31529.6	0	40922.2	0	12151.7	10775.1	0	0	Q7L985|LIGO2_HUMAN
PLYVPVKF	8	PLYVPVK-F	39954.9	40943	0	42549	0	45760.4	0	30325.4	29165.4	0	0	Q8WV83|S35F5_HUMAN
PPPVKIAW	8	PPPVKI-AW	37174.6	40122.1	0	42641.7	0	46439.3	0	32978	32038.9	0	0	Q9BZ95|NSD3_HUMAN
ISSHPFHI	8	IS-SHPFHI	33935.8	34303.8	0	15880.7	0	27259.2	0	11126.2	9303.91	0	0	Q16659|MK06_HUMAN
TFVPAMTAI	9	TFVPAMTAI	25973	27734.9	0	5371.54	1	28076.4	0	3554.29	2776.33	1	0	Q96RN5|MED15_HUMAN
AEPFTDSSLFA	11	AEPFTDSSL	2444.06	6918.43	1	41717.1	0	44133.4	0	26014.9	24009.6	0	1	Q6P9A2|GLT18_HUMAN
QLIEKRLNL	9	QLIEKRLNL	27122.4	28685	0	7481.37	1	13222	1	4321.32	3046.25	1	0	O14980|XPO1_HUMAN
SNIAEADWESV	11	NIAEADWSV	32822.8	33726	0	40461.3	0	43215.3	0	26798.9	24576.8	0	0	Q01813|PFKAP_HUMAN
TEKSPNPSL	9	TEKSPNPSL	1870.5	3207.8	1	28409.8	0	32655.6	1	11373.6	9372.92	0	1	Q5T4S7|UBR4_HUMAN

## Sheet: Non B44 peptides
Potential non B44 peptides
SPMLELALSL
SPAMQGVILAI
QKPLSLAAGVKL
TAPARTMFL
TRPPSTPEGIAL
LVHPNPPSVL
PPQPPPPPP
RFLDKALEL
FISNVKTAL
KVVERLLSL
AAPSGATL
QVPRPGTSL
VAPGQEKISSL
VFAEKITSL
YLPLAHVL
SPLPVGQNSL
VIAEAVRTTL
VFNEDTRSL
ALHEAAPSQL
VGPQGGMVGQM
LSFSSASDAEF
EAFEAIPRAL
SAPKIFQAL
TVMDKTRAL
SSSVPMPAGGKGS
GFHARLQEF
FAPYNKPSL
LSTEALRL
EWPLKHPESF
LILAPTREL
FFQEAVSH
SVPLAATSM
APVAGLPAFL
FQLPKLGALL
TLPEENYQVL
RSPVFNHSL
LRPDSPAHVL
RLPVGGFRSL
IIPRIERTL
YGPPGTGKTL
YTPYGWLQL
FIMEGGAMVL
TVYLRDIAL
VIPRITIEM
KANQELGLAL
YMSPHPSPL
IAPTGHSL
VFLPRVTEL
NSPLRENSF
VFLEAAKAL
QLPNNMAMAL
ILIRKVSSL
SLPLFIVTL
RLPAWQPLL
GPYNVSHL
PPVPPPPPP
KLSNHVFNAL
FLWEIPRESL
RLNDAALRAL
QAPQPQSSL
TIIDVVGAPL
FSPHSQAYF
TIIEATHVL
HIPDQETTSL
SPVRLLSL
QTSPLGSSLPA
KLPTPMQSL
HLLRLTSSL
FLIEYGPAQL
YLPSQVTEM
LVPLRIAAL
LIISNTKSL
VPGNVKSL
TPAAAAPAGSLF
LAPTDVKEL
VSAAGLVQGL
SIPERPAQL
FLPTRALAAL
YLRELAVGSL
VFLPSHSL
APSETQFSHL
EFNHYLTSM
TAPHNIVSL
ILSNNKISEL
LMPQVLTTL
YAPHYDSTF
SSPEREITL
LMITHVTSL
PIPPPPPPP
AGMTVPPPPAAA
MTPSAKQSL
NSGDTEVGSSL
QGPPGLMDAETD
FMPKSYEAL
LLGERLLAL
FSPTGKYL
GLPEKVLSL
SPVVRVAV
PLSHLDAL
YLTNLEVKEL
RLNELLVKAL
SSGQLKSPSLS
FAPEKLQEL
RIQEELSAL
MQYPGRSLVF
IQMTQSPSSL
LLPEHFLFL
TLPESLLSSL
YLLNDRLSL
LLPPRPSAL
EAPSVDADPKL
HFYGKAIEL
APYNKPSL
PSKPSSTL
FLAEAELLNL
RLPSEVSAL
LFHPKALAEL
TFIDPRLPL
YFAERVTSL
FLPRQPPMSL
APGVGPLL
FLSEHPNVTL
SPVTVHTL
SPLRIVAL
RLPEIYIQL
NTPVVKSAL
QVAEQGPEP
EFPEPIKL
HAPIRVSPL
KIPEIQATM
LAPTREIAV
SGPRPGLSL
QPPPPPPPP
RVPAQLLGL
FLSHSTDSL
KLPIGMKM
ELRPDSPAHVL
FMAETKGVAL
YSPPTFRFL
LAPASLTSA
MVADKFTEL
TILEEAKEL
VHMILQELPDL
TLPMRLLAL
SLPNVFSAL
MDYARAGNKAAF
KLPDLPQNSV
AGVPPSAPLQ
TLPDWKRSL
RISSHFLQQPRPL
HISNSHPLSL
SLDDRVLSSL
VAPRSGLAA
ITLLREISL
GPAGGDREAL
TLYDANYKEL
LSQSPHSVPGG
SLHYSALSSL
IFKDHVSL
TAPRAMAVL
MLPSILNQL
FMLPKALAL
TAPQGNVDL
IGPLRLSTL
VAPPGCSHL
QDVTGALEDALA
YVPTSYVEV
SAPTARVFM
KAPEPLSSL
SIPDFPMHL
YLPSAILQL
TSPSKSSDRRN
SLPAEVHSL
FIQAGLLSAL
EDPAKFKSI
AAPGEFRAI
ATPAGDIMEL
FLPDPSALQNL
VLPEHVSVL
TPPPPPPPP
SSPTFLRAL
SPENHISL
TFLQRLISL
ASPSVPEPHSL
RTPSDVKEL
VLSFTHPTSF
FVPVGIAG
FLPDANSSV
RLPPLLSPL
EQAVRPKYL
KIQDRAVPSL
IFHETFGRTL
SPAGHSFL
QLQNDSKKAM
AGMAGGINPMG
PGAQPAGATVQEQ
SLPNDVISSL
FLPQAIRHL
YAPSTYAHL
HLQEYTSTL
CGPEHSTEL
FAQMYFIL
YIPEAILNL
TFKESIVSL
NSPFQVTAL
AGATGLPPT
PYDQSPGPKHL
IINDLLQSL
RIPAYFVTV
ALPEIFTEL
DTAKQTLISV
SFLNRYLSL
MIHPEGVASL
AGPGRVEPGSL
LLPEEPVSQL
SGPERILSI
APTREIAV
YLNENPLRAL
YAPNRTITV
SIPELLYSDL
ATHFHELTAL
RLIKDTLAL
NLPIGFLEL
QVPVVMTSL
TSPQFQQAL
SIPYDQSPGPKHL
VSPATSQSI
FFMLRSLSL
KLFEHYYQEL
NHPQTSVPNASAL
MAPRTLLL
YSPVSRIGL
LILSPTREL
ELAELKTSL
IIDTKGVTAL
SAPVFTRAL
FVNKAESAL
SFHTTPNTSL
FAPCSVAPGKSL
VAPSFGTLL
QLPSGWASI
RLPEDTTSVL
IAPGVTHEL
ATQVAQVTL
VMAPRTLLL
TLAATTYQ
YMGIRDTEL
RIMEFTTTL
ESRFGILHL
QASLDGLQQL
YAPVAFRYF
KIAGYVTHL
PDYRSSHL
LGPGPGPTTPL
SPGSPGSPGSP
LLPSARPEL
ALHQKQLLTL
TFIDPRIPL
YSPIRLLEV
TLPHEILEM
ESLSTCIPAIVC
SPFPSHPSL
AIAERLMHL
IVPGNVKSL
SLNQQGAHSAL
AGGAGSAV
WSPFGLRSL
RLPSDVVTGYLAL
SLADAINTEF
FSPISDIGL
QFLPRTITL
TAAPTGTTIKF
ADGILPNGEVADA
SAPDKSLEL
TLPEQHLQEL
NSPLPGSEL
AGNPAPAAPCP
FLESGGFRSL
GPYGGAQPSASAL
FGKGYGGYIASM
IIPRGSLSL
SIPILASAL
FLAEHPNVTL
NCPERIITL
SLPLPNFSSL
RAPEFLQTL
QTPLALRSL
TISDRYYTAL
APAYSRAL
SSPEHPEL
VLHLVGLDSL
FANLGRTTL
YISPDQLADL
FIADQLDHL
LGVFTSSV
HLPDMHSEL
ILPSSIKEL
MFPLVKSAL
SLIGGAASL
AFEAIPRAL
TAAGSSGRGISIS
QALDLAPPALDS
QANYTIQSL
FVMETFVHL
MAPRTLIL
RIPSFVTEL
RTPAAVREL
VAPEKQATEL
SFEDAKEAL
RLSEQELEAL
IAPDVDTYKEI
KVPEIVSVL
IGPSSPGLTL
LAPDYDALDV
LLPIILTAL
ALPKGTIVL
SPLPDRSLPAL
HLPPGFLHL
AQPANTSLGFG
QGSESLPAQPPAQ
KLPAFSPLM
AQQACQAMGSL
LSPSSLFSAL
QASTPPPPPPP
RLPSDPFTHL
VVKPPGSSL
TLNEDSYKDSTLI
LLPHAVSSL
VFGGTVTAFL
YGPELHVAL
EAGAEPLVPAQD
AGPMRQISL
IVPEGVHAL
APGVTHEL
QVPPLYSAL
IFPTLTSPL
IAPLRVLSF
RVPYPRIPL
SAVSKLLL
VIPDIPDHFL
FIISRTQAL
ASSPKGKFSLF
AGGEGLGAAAAAL
MAPDKQLTL
APPPPPPPP
IAPDFPAQVL
KIPEDVSGL
AAPAYSRAL
ALPPGSYASL
IVIDPKNPL
LWDPAKRTSV
IILAPTREL
YMPPTSEAASSL
AAPPAGSAF
RAPVPASEL
DRSPSAIFSAE
QLPQVQNTAM
MFSSPAEA
FAYDGKDYLTL
IDTKGVTAL
YIIKQDINSL
FIVEETLPL
VFHPRQEL
LSPMSVNAV
DTKGVTAL
LGPAALHAL
TFQNISSNVL
PQTRSPDF
ALGAGIERMGL
ALHFSRPASL
VTPERLTVL
SANFSYNAL
ALNTSKYLEL
LLSKGLIKL
KLPEPSASL
LIHEVTKVL
YAPSGNYV
LIPDIATEL
EAPQAAKLPY
TVMHPSGDSDTT
TIPVSPLHL
IFQTAKETL
MAPVASIWL
LAPTRELAV
SAPLLRVPL
IPRIERTL
SVPEAQSAL
LSLSSAAEPSI
EAPDIPLRRV
KLPALPTQAL
SGSPTSYFTSGL
FQEHEHAL
ALHERELDSL
APGQEKISSL
LVLAPTREL
TIIDTKGVTAL
ILPIVWNTL
DLATERPFSPSE
FAFESDLHSL
RLPLISVAL
FSPFHASVL
PPSRLMAL
RLGSPDYGNSAL
PDSGHLHPL
VSPPIRPSL
KAPAPRPSL
VVPPSRLMAL
AGPQEPTQTPPT
GLSARDLDEL
SPSSIRSL
AVMIVYPMGL
FFMPGFAPL
LRPDSPAHVLL
QAPPDVAPTSV
FLRDPFSQAL
ALPVGQLLEL
SMPTIPALAL
RLPHSTAAL
AGEGISVN
ELVHFLLL
FLSDFKDAL
SSPGGATIHAL
FILERRMTL
TMPSDVLEV
LSPITKLSV
EIPERTMSVS
WLYSQGKGRAY
FISDIANDAL
TLPESSKLSSL
FSPNVPKSL
TSPLRIVAL
YVADGERAAL
QSPEGMISL
ALSTLDNHSL
TGTAGLSARVT
KLPERVTAL
YVNYRHLAL
TLNASILNSL
HIPDVITYL
NLPIWVNKL
APEKLQEL
EAPVQEEKL
FIQAVRQTL
VLAEGSPRSL
HFKSGLEL
PPRQPSAL
TLGDYFRAL
AQSPLQSPVS
VGPPGRSSL
FVQDLVRAL
YAPSGNFV
YITNLEVKEL
ATIDPDTISAL
YFKGAIPL
IFEAAKQEL
MAPERVASL
LAPNIISQL
VIPELAQEL
AAPELIQGKSYL
VAATGVLLHC
FPENLRHL
RHMDGMYGPPAK
ELRPDSPAHVLL
VMAPRTLIL
GLESHLRSY
VLSSLPLNSL
VAPESFEYI
ILPPLTHEL
MLPDWKSSL
AAPAWAALPL
TPSTQQHL
SLIEQTTAL
DSGGLPERSVSL
AAPGLIGNVM
KIAEGVNSL
AVAAYLRAL
CLDTAVENMPSL
VLQQHINSL
QIPLQAREL
LGPAGGDREAL
PPVFNIRSL
VPPPPPPPP
LLGPGPGPTTPL
RLPDGIGQL
FSPLRIWDL
PLNVSNNALVW
FSPAGPVL
HTPAGAAT
RLPPYSSQL
ESDEGKLHVL
YLPQLVQAL
SPAPRTAL
SVPSAKVSL
TSPKASLEL
GNCPERIITL
ISPEFFTVL
PSYLARSL
VTAPRTLLL
TFLPAKAL
FVADHPFLFL
KLSPRELTAL
IVTERLVAL
FSPNRVIGL
ILNNEEQREL
APSRKVTF
RMIFSSPACL
KGPPAALTL
RLPDDDPTAV
SLNSSPWSGLM
TFASRVSSL
FIAQKILAL
GAANPARDAALF
IMQLLRDNLTL
FIAEHYMFL
GPLRKSSL
VVQGDPREL
VSPRQTLEL
GLLADARSL
FGPYNVSHL
AGPLRKSSL
EALPVSHGAHF
KIGEHTPSAL
QQPEAAAGVLEY
FPSQVQLDHI
GQPQQLLQV
LQQHINSL
NSPIFDKPL
TSPVINTSL
RVPLGRLEL
EDPLGAIHL
YMDAPKAAL
VLPSYEEAL
TSGPTPAASQAL
TSPEAFLAL
LSSAQPGQL
FRVNLRTL
AGPSWAKAL
PAPPPPPPP
HSYRVLYL
SQPLLQGENPT
ITPSTQQHL
SPYTEIHL
LPPPPPPPP
YLPPGFLSA
TIPEIATSEL
FLTTGVLSTL
FMPPGLQEL
TFLNHPAL
QSPSFKLSL
ILQDPRLITPL
RLPVNVREL
AVILRALSL
FKEREKPL
DAIVTIVSAMS
VIISDAHVL
LLPTHAFSTL
FLGPYPYATL
LLIENVASL
YIPQIVQAL
IIPLLPMAL
VVIGGTSML
KLREIPTAAL
SFPHPLPSL
YSPYQSGAGPM
SSPERDFPL
SPVSRIGL
YLPVGSHNL
ALPADIRAL
FIQEIEHAL
LAPTYLGEFSL
MTPLRALAL
AAYLRALSL
YAPVHADDL
VIQEHQPSVL
RIIDTPISEM
TDGSVPEAQSAL
VGPLYARSL
NLPKQPPLAL
TAPRVLSSL
FLPWPARPAL
IVPHGYTEV
FLQQPRPL
ALPDIKVLTL
QGGSAPAP
SAPYGRITL
AGYALMAGAHGL
EADEVAAQ
TLPKISPSSL
RLPETIDLGAL
TSPSTPSSL
AAPGTPAQPVAM
VPPRRLAV
ISIDLRGGLLQV
QIPEIKQTL
ETLQGELILKSAM
MSPLSETEM
SAPTPIQAL
ALSSDKIAAL
LLPSHASYL
FIRPGNAL
QVYSRHPAEN
RLPQGIVREL
KAPGFAQML
GFPIRPHY
ALPQEFAAL
VIYDSNGVVL
TPVQGSIPEGKPL
SLPVHVFEAL
SAPDPVSTL
KLPYFMNEL
EFDTPGHTL
VLPLIISSL
FSPSEVKSL
PGGATIHAL
SLHNNLLTYL
RVPSALVTL
FVVDRLIAL
SPDSRHVL
IFRVNLRTL
SPKVKMAL
MAPLKMLAL
APGLHLEL
LIQARLPLL
FGPEQQKEL
EMDYARAGNKAAF
KLPLFPEPL
LMAPSETQFSHL
YIAEMVRHAL
SIPEKNRPL
FLNPTTGSREL
MVPPVQVSPL
ALPTGSRAL
IIHEIAVLEL
PAALKPPKM
LLPPVFNIRSL
HLPETKFSEL
FGPEWLRAL
YMPPPYASL
SPPPPPPPP
LLPQFLLHL
PFQVTDAAVL
GSVPEAQSAL
SSPLGSGEGLLGL
AQANSTPTSVASV
VLSERDYESL
YLNDDQVKEL
VLPERYSSL
VSAPKLEGEL
PATATMSL
YLNEVRSTEV
LFMPSTSSM
ALARVGPAEL
CQPREILTL
MRGAVAVGAVST
VMPSRLKAL
IPEIKQTL
KAPVTVTSL
IINEEVLNAM
EAQVASQFIADV
TILAAAREL
IQPEYGMF
APYGRITL
SISSPVLSL
TLILLGAANL
QAQPQTGSGASR
SLPALPLAEL
VIDEIGKMEL
QAKEQLDTSN
LLPTGLSSL
FGPPGTGKTL
FDPNMPPMP
HIPFISKEL
PLEIILHL
FLPNAPKAL
TDIWLTMLSM
TLSDRQPAEL
FLPFLTTEV
ILTDESLSSL
EDPAALKPPKM
FSPDSRHVL
PKISPSSL
AGPPSGQIGNRAL
AAPYGIESM
LPEHVSVL
PSETQFSHL
FLPARFYQAL
PLPPPPPPP
AIPDHARQL
RVSETEYSAL
QNDPLGAAANRP
VAPSRAIYF
NAPLFIRAV
HLAEPGPQSL
TLNEKLTAL
FFKVTGSL
QIAVGFLEL
VGPLRLVQL
YGSDRRLAEL
EANVRLSL
AFSVGLNQAI
LFEARIISL
FISPTGHSL
PTSKPVDL
VSPNRLVAM
ILHEIAVLEL
FIIYDTHSL
YISDFSVRAL
IVPFFVNAL
EAPSSAISL
YLPPIFSSL
AAPYRDLPASL
FLPSHYNYL
VLPQTRYVEL
TLATWATKEL
DTLPNVPGMYTL
AADYALAAALA
YVDTAVRHVL
YAPVGIMFL
TMPPVGTDL
FLRQVGVTEM
FLPKGYLAL
MAPSETQFSHL
KAPEATVTL
HLANGVYTSL
YAPSYYHVM
YLPLRFGVL
FGPDSKSSAL
TFEEKLTPL
GGLPERSVSL
LIISPTREL
ALHVEKPPAAL
VSPYTEIHL
APSTYAHL
FVIPVVQAL
EANHFIDL
SPSRTEAL
RVPGGYLAL
IWTVRDFTLEL
EPPSKPSF
GPPGRSSL
FFMPAAKL
LSPSSAVEAL
TAPLTLESL
SSPEFSKTL
YLPTRVTAI
VIAEARLKEL
KNPLPSKETI
TLPRGFGSL
AAPRTVALTAL
YIPDYSVRAL
HLPSFDAHL
RIHESSPLDL
FLLERRLTL
IVNTSNESL
LISNATPL
YAPGLDIESSL
TAPLSQQRL
APVRQQEL
LVPTRELAL
YAYDGKDYLAL
YFINGDISSL
TDAQVEAMKLG
VLIKDTTAL
ALSSSVIREL
NVPFRSEVL
YLNDLYILEL
ISPFHDIPI
KQVQELQAGPL
AGVGAGPLRAM
KLHEEEIQEL
TLPQVQFSSL
DPLGAIHL
VIIGKTVTL
LWTVRDFTLEL
ASLAPPGEASL
RLPEELRSL
ITPESILSAL
ASQAPPVPGPPPG
VAPGLHLEL
RVPLASQGL
SGPQRLVSF
HLPSGVKSL
HLSDHLSEL
EAPARISAM
MMPEVRGAL
VIPDEAKAL
AAPYRTQSSASL
VLPTLPFHVL
ETGLNVPRDQLQ
ILPLGPNKAL
MLIEQARAL
NVGTSSSAASSL
SAPELESKESVL
RLPELARVL
VAPNTSTNL
LSPLKGLSL
QPHSPDSSSSV
VAPPVSGDL
HVITKTMEL
LPDSGHLHPL
IAPQRIPSL
ALNILPVPGP
VIPTNVPEL
RINEILSNAL
LLPELLSAL
SLMNLGMSSSL
HLSENELEAL
ISPKVKMAL
LPSHPLEL
KAPDFLPLL
PGQEKISSL
TNPALLSQNSM
FISDLSINSL
SLPENYKQL
SIIGSARSL
PIAASSSL
KSPLSMLEM
IAPDEQFGAW
VFRVGSVL
KQLGSFPSNYL
MGPAIERMGL
FLPEFAGTQL
NIPDMLQSL
YLPSFFTKL
SIIADRIAL
DTQGTVVCSLDGL
SLLAAQGLWAQM
APVTHVSV
PSHSLEHL
AGDQPSVQPPL
PTLPFHVL
GIHETTFNSIM
TCQQPPEALAF
KFADTHSM
KALESEYVSAH
ASPAGEWRAL
LLLERAKEL
VMPYIKTSL
VLPAFTSNL
FVIETARQL
SFRQDVDNASL
VLPNIQAVL
VAPAGITL
ISPENHISL
RLPSKPYSTL
SQSPAGLQSF
KAPSYLEISSM
FAPRGEHTL
RMTDQEAIQDL
APVQEEKL
PSTRLGTL
AQPLPGHLPS
YAPDYSSRL
ILHDVELLSSL
LLPSHPLEL
VAPSTVKEV
TSPAGLKAVL
APLVHATL
EQEAGVLAMDAL
SLQNFNISNL
GAWPVTLGDAQ
VDQLSLPQELM
IQPEYGMFMY
YWVPRNAL
IDATDKGHPPM
FSPIRSSAF
GLNHILAAL
FVYENPISL
SSPQPGSAL
YLPDAVKGL
QLGQDGAPLQ
EIDRRISAF
HLFSGHLSTL
FIPSSIAFL
KLPNYDAREI
NAPWAVTSL
SAYCRSTAVMS
TAPALGAH
ESPESLRSKV
SGVKANEVISKLY
PGFPAPSPPPADS
PSERYKEL
FISAIPTRSL
VMDKTRAL
AAPTALASRDGSL
AQRGQRDVSL
NFPEHIFPAL
FAPGTTVPLAL
VIQDFINAL
IPPPPPPPP
IFRVGLVL
YAPGARLAL
QFSVGGNELVF
YVQDRIRAL
VIPHIHKSL
VSPEIFQFL
SVQSSERPL
LSLGPSAAEI
TWDERFSAL
ALHQARLLAL
DAAIVGYKDSPSV
FTPAVHASL
YSPPAFRFL
SLNEKKLLEL
RLPPKVESL
AVISGVMSL
RLHEYYQPTAL
ISNSHPLSL
KIIDRAITSL
QAPVAAHTV
APLKMLAL
QPTKQSPLEPPM
YLPLAHVLEL
TILDKAMVL
GGAAGPPP
YSPEVSSKAYL
ADPQGPSLPGM
RIIEETLAL
IIEPSLRQL
HGGAGGPEPLS
VVPEPGQPL
WASGGVRSF
VFQQVGVSM
QLPHHILADVSL
YSPEGHVL
FSPNTSQFL
IQVYSRHPAEN
AAPHSIESF
KLPGNISSL
YLNENQLSQL
AGPGPGAVL
RDRENYDRGYSSL
PALSTALLQL
LPERYSSL
NILEWAKEL
ILPVHITSL
LFETRDISL
APLRLIAA
YLQKETSTL
KLHGVKLEAL
TFNEDVQAL
YLPAGQSVL
YAYDGKDYIAL
YLPAHIPYQEL
SAPSRIINL
DSGHLHPL
VFVNRSLAM
YAPPPFLHI
LVIGRVLEL
PPLPPPPPP
ASPASLARTL
YLPEELSAL
RLPAWQPIL
QLPQLPLAAL
NIPTWLTEL
AAPEGVPL
LSGAEAPTQSPG
PLPDRSLPAL
SINGDLMEL
TKALSSLEL
MILPVGAANF
EQPLAEEQPPCG
TLNKNNLTEL
FFTEREQTL
FGPGPGSNF
FLSSRSYLAL
YGPETRLSM
EQFPLFEAFLL
IIYTAKISL
RPSSLPVGPVL
DLPQTPLVISM
GLHPFSQSSL
LLSPTPATAL
MTPTRELAL
FAPRHYTEL
SAPLPQSTL
QLHRQGLLSL
AAPESYEEL
LLERAKEL
LTPAPLDSGPGP
GPDSKSSAL
APQRIPSL
LIPKDYRSL
LPDLHSHF
QGPDGRLEL
IVPTRELAL
MTPPPVHYL
CGPHTLHSL
TLPWGTLSSL
FVSSSQGRSEL
VAPAYGVYL
EFRPEASARAY
ASPSSQSAAASSL
MLPEKLRPL
IAPGHVSVI
RPDSPAHVL
QGRVAAQNMLA
HINIGALEL
QAAGEASAVLAK
TVMGRIATL
SIQTSVNAL
GITFQGVPMVMG
CPGSLIAGSAVL
LGPPAAHSL
APTDVKEL
IGPTTARAL
FVQDLVTAL
YLNKNALTTL
YLMEVTHDL
AAPRAPSAL
FVTFTTRAM
VLPDSGHLHPL
FLPSLLLSHL
KLIDRTESL
QLPHGFTNM
FAPGDLPEL
FIPATGHSL
SLPDIKVYL
KIPDISSFL
VSPVVRVAV
RIPDQLGYL
SSPTSPNAL
TVTMSTSSVT
YVTTSTRTYSL
VLVEPPPMSL
APGAAGRCPPTT
KFHTEALTAL
NAPLVHATL
RSPPPGMGL
AIHLIDPNTL
VFLQRLMAL
HLHTQALTAL
SLSTSKLNSL
EQHLGLTKL
FSPSSDSL
PTALASRDGSL
FVPPQGSPTM
EAHARIHL
IAPETGENL
VFNPAKEL
DPAALKPPKM
FSPFNPTSL
TQPIDTLGAY
LLPTSKPVDL
ILARDGPNAL
SLPATATMSL
VSPPAGRSL
FLMQYPGRSL
GLPDFPLDSL
YSPIIYQAL
SAPGYLPTSL
VVNGRVLEL
YWQNHPEL
IISSSILTSL
ISPFHDIPL
EQRPSSLPVGPVL
APTRELAV
LSPTRELAL
MSPIPAHSL
YLPDGTASL
VIMEKSTML
ELDGRVRPLVY
ALHNSRFLSL
VFANKQDLPNAM
FLVNHDFSPL
ISPTGHSL
SPTRELAL
SMPEFMANL
VFDPHGTL
TLPTNFRDL
VAPPPPTHL
PYEPYKAL
SLPYEPYKAL
DALNAELMETSM
AAPVPTTTL
AAPLRLIAA
LPSHASYL
KIQGDDWEPRPL
YMIAHITGL
FSPDRSYAL
LPENYKQL
SAPGTTMFL
FIMDRAQAL
EFKYNKPAFL
LTNVSSFSLVS
SRFGILHL
SSPVTNQAI
MVMEKPSPL
PFLPGPGQPFL
IAPSRKVTF
FAPIQPLAM
ASPVRLLSL
TIFGKAHSL
TNIQQAVAAAP
VAPFFKSYI
VLPRDTASL
RAPEKIVTF
SLTEADFREL
LALQKKYSEEL
GSGPLPGPPSL
GGRSPEPALTP
AFPAGITDHS
VFLDHNAL
SPLPSRTGSL
LLPVITKEL
VIIEKTYSL
ASPKVRLSL
FIAPTGHSL
HPPPPPPPP
VGTGLAAALAGLV
TPSITATPSP
VVPEPGTSL
FFSPKVVSL
QSPFFPVVL
VSPDAKTSL
SRLNEAAAGLN
ILPISQESL
KVFSTKSSL
VTPFSVKSL
TLPIAASSSL
LAYLRLNTL
HAPFTATSL
TAGMRLGAQTP
ASPSSIRSL
EAAGEGPALY
STNIAETSL
FPLVKSAL
VVIGNIGAL
QSYEALRVM
ILQKNVPIL
NAPLVNVTL
RLINQVLEL
AANFSDRSL
KQYIGPPSAAAI
MLPMKVRAL
STAIREISL
FLPQIEAAL
IHPGGEVAAV
NTQEHTLTL
YMLDAARNL
TVPVRLSSL
ATPLSTLSL
KLPEYNPRTL
ESQSAVSETPQK
SAPVGVTAL
ALNPAALTAL
SQETCVMTPSP
SSPSYENSL
YFLLRPETL
ILPERFLAV
GANHAHTLGEL
HFPGLASEL
GPTTARAL
FITEEDYQAL
YIEVAHSSL
LSGEGVSPV
VSPFAFEAM
VAPVTHVSV
FYNQVSTPLLR
QIQKGLLAL
EASLPEKKGNTL
YIPDLYNHFL
VLPPRQPSAL
TPVLMNQPPQI
MARHLREY
SLELLMRTL
IINGEATML
KSSGASVTTQPT
LFLEKAMQL
DRPGLHAY
TNLSTVPFLAF
PLYVPVKF
PPPVKIAW
ISSHPFHI
TFVPAMTAI
QLIEKRLNL
SNIAEADWESV

## Sheet: Overlaps
Sequence	B4402	B4405	B4405 W147A	non-B44			Overlap (inc non-B44)	B4402	B4405	B4405 W147A				Overlap (excluding non-B44)	B4402	B4405	B4405 W147A
AEIGEGAYGKVF	1	1	0	0			B4402	4798	1930	910				B4402	4410	1672	727
AEMDGAAAAKQVM	1	1	0	0			B4405	1930	5436	1240				B4405	1672	4499	983
EEVDLSKDIQHW	1	1	0	0			B4405 W147A	910	1240	3391				B4405 W147A	727	983	3011
AEDALHNLDRKW	1	1	0	0
SELALESQTKTY	1	0	0	0			Common to all	696	0.0679621					Common to all	526	0.0580318
SEGSLQEGHRLW	1	0	0	0			total	10241						Total	9064
AEIRYLVEKPKY	1	0	0	0
TEKELAEAASKW	1	1	0	0			Number also in non-B44	B4402	B4405	B4405 W147A
AEFTKSIAKF	1	1	0	0			B4402	388	258	183
SEALGDNVKQYW	1	0	0	0			B4405	258	937	257
DEAYKILAHLW	1	0	0	0			B4405 W147A	183	257	380
AETNSRVSGVDGY	1	0	0	0
TEHYDIPKVSW	1	1	0	0			Common to all	170
AEASALQQQQY	1	0	0	0
AEGFHARLQEF	1	1	0	0
SESLLRGIYAY	1	0	0	0
HENWVNAVHW	1	1	0	0
EEAQFETKKLY	1	0	0	0
AEAYADLVKQAW	1	1	1	0
AEDENGKIVGY	1	0	0	0
EELHYFVQNHF	1	1	0	0
EELYGYLKKY	1	0	0	0
AEVFPLKVFGY	1	1	0	0
AEVLSEEPILKW	1	1	1	0
AEHPAGHLVLKW	1	1	1	0
SEEDQAAELRAY	1	0	0	0
SELGELGKVQF	1	1	0	0
SEAVSHLLQDW	1	0	0	0
NEKGEYPSGINTW	1	1	0	0
REIAPGLTGSEW	1	1	0	0
TEAAHPIRLF	1	1	0	0
AEDLNSRVSYW	1	1	0	0
TEQSQIKGYVW	1	1	1	0
TEADVEEALRLF	1	1	0	0
AEAVQERQQYAW	1	1	0	0
SEADARIFKAW	1	1	1	0
HEDPEVKFNW	1	1	1	0
AESNPTHYGFLW	1	0	1	0
AEVETDKATVGF	1	1	0	0
VDLSKDIQHW	1	1	0	0
NEQYEHASIHLW	1	1	0	0
SEVDVSDLGSRNY	1	0	0	0
SEGDDKIEYRAW	1	0	0	0
AEFDTPGHTLSW	1	1	0	0
VESEVSQKSLW	1	1	0	0
AEFEEPRVIDLW	1	1	0	0
QELKLIGEYGL	1	1	1	0
SEFKYNKPAF	1	0	0	0
QEKNPLPSKETI	1	1	0	0
GEVSGLTKDF	1	0	0	0
EEVHDLERKY	1	0	0	0
EEIVAAQEKSF	1	0	0	0
EEAYNAVVRYF	1	1	0	0
EEMYPPEIGDFAF	1	1	1	0
SEDSVVKAVSW	1	1	0	0
AEVGQYEQVKQLF	1	1	0	0
QEAIPDEVIKKW	1	1	0	0
AEVEGAGVKAW	1	1	1	0
EGPVDVRHVQW	1	1	0	0
PDEAHLIQRW	1	1	0	0
DEMDSIHDVTF	1	1	0	0
NEDEDSPNKLY	1	0	0	0
AEQYESFVKF	1	1	1	0
AESNPTHYGF	1	1	0	0
EEFRPEASARAY	1	0	0	0
AEIAAQRTINW	1	1	1	0
REEIAQLARQY	1	0	0	0
SEMNTDKQYF	1	1	1	0
AEGKFWTHW	1	1	1	0
EELQKIYKTY	1	0	0	0
SEFKYNKPAFL	1	1	0	0
YEVEIDGKTY	1	0	0	0
AEIIRFLTNY	1	0	0	0
EEIAQLARQY	1	0	0	0
EGSLQEGHRLW	1	0	0	0
EEAPPATQNF	1	1	0	0
REMETNGPGHQLW	1	0	0	0
EEFELLGKAY	1	0	0	0
AEKAVIDLNNRW	1	1	0	0
SEIDLVQIKQMF	1	1	1	0
SEQSLGQKLVIW	1	1	1	0
AELGGLLKYV	1	0	0	0
AELNSTTEELHKY	1	0	0	0
SEIEDSTKQVF	1	1	1	0
EELNQSLKDAW	1	1	0	0
AETDLSQGVARW	1	1	0	0
QENGSLVEIRNF	1	1	0	0
EEISTAISKPVGF	1	1	0	0
EEDQAAELRAY	1	0	0	0
EVDLSKDIQHW	1	1	0	0
TEMLPSILNQL	1	1	1	0
SEFDSISKNTW	1	1	0	0
NEPDEAHLIQRW	1	0	0	0
AELKAPGISY	1	1	1	0
MEMFDPLTNKW	1	0	0	0
REIDKAEGKFW	1	0	0	0
EDALHNLDRKW	1	1	0	0
AEDYSVDENGQRW	1	1	0	0
EEGFPDTGSDHSY	1	0	0	0
DEIEEHNIKIY	1	0	0	0
TEIDQDKYAVRF	1	1	1	0
GEVDDSREHSF	1	1	0	0
VEATHVLPLHW	1	0	0	0
AEDEELVLHLL	1	1	0	0
AEDEDLRVHF	1	1	1	0
AESGAIDVKFF	1	0	1	0
EEALHASHGF	1	1	0	0
GPVDVRHVQW	1	1	0	0
EEIYPPEVAEF	1	1	0	0
EEIEAREVADSY	1	0	0	0
AAPTALASRDGSL	1	1	1	1
GEIWLAIHHF	1	0	0	0
AEFAKKQPWW	1	1	0	0
REQGNIEEAVRLY	1	0	0	0
SAPELESKESVL	1	1	1	1
DVSSEGVKGAKSF	1	1	0	0
AELEDDFKEGY	1	1	0	0
AEAQLRFIQAW	1	1	0	0
TEYQRLEASY	1	0	0	0
AEIETDKATIGF	1	1	1	0
HELVLTTKEY	1	0	0	0
QETSFTKEAY	1	0	0	0
EEEPEGGFSKW	1	1	1	0
KEIEDAEKYSF	1	1	0	0
AEDDNIYQQKI	1	1	0	0
SEGEWASGGVRSF	1	1	0	0
YESDVRNTVTY	1	0	0	0
AEQDFISKFF	1	1	1	0
TEVSLLRVGW	1	1	0	0
AEYIQKNVQLY	1	0	0	0
SAAADETLRLW	1	0	0	0
REAISDSLLRKY	1	0	0	0
AEQDLTTKNVSI	1	1	0	0
VEEPSRPSASW	1	1	0	0
QELDSTDGAKVF	1	1	1	0
EEAYNSLMKSY	1	0	0	0
AEAEKLGGQSY	1	0	0	0
SEQVQGAQKQF	1	1	0	0
MEIDIPHVWL	1	1	0	0
SEPDFVAKFY	1	0	0	0
EEALHASHGFMW	1	1	1	0
AEFNLRHDW	1	1	1	0
READLDFARQY	1	0	0	0
AEMDSTPVGYQY	1	1	0	0
SEFNFSSKTY	1	0	0	0
AEINHPVTTY	1	0	0	0
AELSEQIKSF	1	0	0	0
QEQERLLKEGF	1	1	0	0
YVDAVLGKGHQY	1	0	0	0
EEAFAIFRKF	1	0	0	0
VEQFTQVAKAY	1	0	0	0
SEAVYQHLF	1	1	0	0
EEDEDAYKKQF	1	1	0	0
EEHYADQLKEY	1	0	0	0
ISGELDILKDW	1	0	0	0
EELLKVAGSPGW	1	0	0	0
SEGDITQKGY	1	0	0	0
EEAQNLIRHF	1	0	0	0
LEEEGNLLRSW	1	0	0	0
AEVKGVYQF	1	1	1	0
HEMEKAFAF	1	1	1	0
AEHPTIKIFW	1	1	1	0
SEKYPDEAPLY	1	0	1	0
SEAGSHTLQSM	1	1	1	0
TESILHFAGY	1	1	0	0
GENLPPLTY	1	0	0	0
TEADYYHTELW	1	1	0	0
QEAPLSLAEGW	1	0	0	0
AEIQNVEGQNL	1	1	1	0
KELERLTSLY	1	0	0	0
AEKLLGPGVNY	1	0	0	0
ESASEAAKKY	1	0	0	0
EEIITKEIEANEW	1	1	0	0
HEIDRYTAIAYW	1	0	0	0
SEFLYDKALTF	1	1	1	0
MELPHGGEGW	1	1	0	0
SEQDWSAIQNF	1	1	1	0
AEIPQQVVGYF	1	1	1	0
AEINENNVREF	1	1	1	0
KEFEQIDKSGSW	1	0	0	0
SEGDLRKAITF	1	1	0	0
AELDPVNSYQAW	1	1	1	0
HEVEQGIDAKW	1	1	0	0
AEELPHIHAF	1	1	1	0
SENITQKVVW	1	1	0	0
GSLQEGHRLW	1	0	0	0
AEAYVHVNQY	1	0	0	0
SELFMSSFQSY	1	0	0	0
AESLVRNLQW	1	1	1	0
AEKAVTKEEF	1	1	1	0
EELAQYQKW	1	0	1	0
SENKIVGIGY	1	0	0	0
TENDIRVMF	1	1	1	0
RELEAEFAHHNY	1	0	0	0
MEADPELSKFLY	1	0	1	0
SEALGDNVKQY	1	0	0	0
NEAVKIIHDF	1	0	0	0
TEADVNPKAY	1	0	0	0
LEDGRTLSDY	1	0	0	0
EELTLEGIRQF	1	1	0	0
YEWDVAEARKIW	1	0	0	0
FEVEEADGNKQW	1	1	0	0
EELTVQVARVY	1	0	0	0
HEGLPGLAVQW	1	0	0	0
AHVDAHYY	1	0	0	0
SEIDQLFRIF	1	1	1	0
EETQTLVREY	1	0	0	0
VELSPLKGSVSW	1	1	0	0
EEIVYPQKAY	1	0	0	0
MELKYLKQY	1	0	0	0
EQYEHASIHLW	1	1	0	0
EELTIDHVPIW	1	1	0	0
AEVTLKTYW	1	1	1	0
SEGEDLIRFF	1	1	0	0
AEAQPPSHPPSF	1	1	1	0
METNGPGHQLW	1	1	0	0
NEIKDSVVAGFQW	1	0	0	0
EEAFHQGLISAW	1	1	0	0
AEGEVVQVKW	1	1	0	0
AEVAEHVQY	1	1	1	0
EEFTHKDGVW	1	1	0	0
AEMLTGKTLF	1	1	1	0
AEMITGKTLF	1	1	1	0
GEIDGNKVTLDW	1	1	1	0
GEFSEAIKAY	1	0	0	0
AEADKTIKVY	1	0	0	0
MEQVIFKYL	1	1	0	0
TEEFNREMFW	1	1	1	0
AENQTVVKYI	1	0	0	0
AEESDLSRQY	1	0	0	0
YEILATHPTW	1	1	0	0
VEIKQLNHFW	1	0	0	0
AQFETKKLY	1	0	0	0
AEQLFHLNF	1	1	1	0
MEVEVDGQKF	1	1	0	0
EESFAEHLGY	1	0	0	0
AEFFQMESQKF	1	1	0	0
AEDFLEKLAF	1	1	1	0
SENLIKHVQGW	1	1	0	0
AEAEELKPFF	1	1	1	0
AEEALKYIGF	1	1	0	0
SEEDYRTLTNY	1	0	0	0
RELLEIVKKNF	1	0	0	0
IGEGAYGKVF	1	0	0	0
TEAAYTLLLHTW	1	0	0	0
GDDKIEYRAW	1	0	0	0
QEALNLFKSIW	1	1	0	0
AEVTTDDRAY	1	0	0	0
KLPALPTQAL	1	1	1	1
HEIESAGQTW	1	1	1	0
AERVGLTVGY	1	0	0	0
AEIDVIFKDF	1	0	1	0
GEAEALARVY	1	0	0	0
WEVDVQGSKAY	1	0	0	0
IEDNPHPRLW	1	0	0	0
AELDPSIAVGF	1	1	1	0
YEQDIREYSY	1	0	0	0
EEAGRYLETY	1	0	0	0
EDNPHPRLW	1	0	0	0
AEMDSQFDSTTGF	1	1	1	0
SEVEQYVKVW	1	0	0	0
AEHLGDFHRTY	1	0	0	0
AEYARVVGSEY	1	0	0	0
AEMEHLLERSWY	1	0	0	0
EELYTKKLW	1	1	0	0
AEDPQASAASGW	1	1	0	0
MEIDIPHVWLY	1	0	0	0
TEIERLITWY	1	0	0	0
EEVFTEVANLF	1	1	0	0
SEALPGDNVGF	1	1	1	0
AELMDKPLTF	1	1	1	0
AELKTSLAQHF	1	0	0	0
AEVGFVRFF	1	1	0	0
EEIDENFKALF	1	1	1	0
DEAIANLQRAY	1	0	0	0
AEFKVTIKY	1	0	1	0
DEFSEAIKAF	1	0	0	0
SEQQHSAQAMF	1	1	1	0
AEEHLTVDARVY	1	0	0	0
SEMFPVLPGSHL	1	1	1	0
KEPAESSFRFW	1	0	0	0
TESPLVKAIF	1	1	1	0
NEDNGIIKAF	1	1	0	0
AEDLNTRVAYW	1	1	1	0
EELKETIKKLL	1	1	0	0
VELTEKIAQLF	1	0	0	0
NEMDPSDISNSM	1	1	0	0
EELNDLIQRF	1	1	0	0
AENQTVVKY	1	1	1	0
AESFVNVKRW	1	1	0	0
EEYPDRIMNTF	1	1	0	0
AEYNSDLHQF	1	1	0	0
KEAPFVPVGI	1	1	0	0
EEFLNGRAVY	1	1	0	0
GEWIRQNGGW	1	0	0	0
AELPAKILVEF	1	1	1	0
SEITYDKLNKW	1	1	1	0
AEIKQIVSEY	1	0	0	0
NELDAVQREY	1	0	0	0
NEVYEAVKNY	1	0	0	0
EEDAALFKAW	1	1	0	0
EETPLTAAQLF	1	1	0	0
QEYEDSGGSKTF	1	1	0	0
DALHNLDRKW	1	1	0	0
RELEKDMHYY	1	0	0	0
EIREAFRVF	1	1	1	0
AEIEHFIHII	1	1	1	0
AEIEHFIHLI	1	1	1	0
SELAGHQTSAESW	1	1	0	0
SEIFPLETPAF	1	1	1	0
DEQTPIHISW	1	1	1	0
AEEALKYIGFTW	1	0	1	0
MEFLFNKTGW	1	0	0	0
REILEEVTKHTY	1	0	0	0
GEWASGGVRSF	1	0	0	0
EEWNDPPAVKW	1	1	0	0
AEQRIGPLAF	1	1	1	0
AEREVSVPTFSW	1	0	1	0
AAPELIQGKSYL	1	1	0	1
SEVDLTRSFSF	1	1	1	0
SEIYIHGLGL	1	1	0	0
EENPDPSASEI	1	0	0	0
RERDWFPDQGY	1	0	0	0
AEGQTSINKTF	1	1	0	0
ELQKIYKTY	1	0	0	0
TEHLAAVKAIAW	1	0	0	0
EETLDTIKQY	1	0	0	0
MEMVNKVGQTAF	1	1	0	0
EELEQFARTF	1	1	0	0
HEDWIRGVEW	1	1	0	0
GEIDYEAIVKL	1	1	1	0
NEIADQVSREY	1	0	0	0
EEVNRLTESTY	1	0	0	0
QEFMILPVGAANF	1	1	1	0
AESASEAAKKY	1	0	0	0
GEIDLAKLKKF	1	0	0	0
REQHDAQVRLY	1	0	0	0
NEISERVVQHF	1	1	0	0
SEFENQGSRPLF	1	1	1	0
DEINHVQKTY	1	0	0	0
LENDKTIKLW	1	1	0	0
AEVAPVISSAY	1	0	0	0
AEAEAVREVY	1	1	1	0
SEDGKVFFW	1	1	1	0
SEKAGIIQDTW	1	1	0	0
REHDIAIKFF	1	0	1	0
EEWGKLIYQW	1	0	0	0
EELDPESREYW	1	1	0	0
AENQGLVLKF	1	0	1	0
EEIFGPVQPLF	1	1	1	0
EEINKIIRDLW	1	1	0	0
AEASALYGRAL	1	1	0	0
AEAHVDAHYY	1	0	0	0
AELYVERAKWLW	1	0	0	0
SEAGNFGGNSF	1	1	1	0
LEELYTKKLW	1	0	0	0
EEQYLAAVRKF	1	1	0	0
EEDKLEQIKKW	1	1	0	0
AELDPHILAVF	1	1	1	0
QEEFGIIKSY	1	0	0	0
DLSKDIQHW	1	1	0	0
SEGELVVKF	1	1	1	0
EELFIVSKLW	1	0	0	0
AEMALRSEGF	1	1	1	0
SENPNEVFRFL	1	0	0	0
AEDKENYKKFY	1	0	0	0
ITYDKLNKW	1	0	1	0
AEALLHPFF	1	1	1	0
VEVAEESGRLW	1	1	0	0
SEWSHPIHW	1	0	1	0
SEIFHSQSF	1	1	1	0
SEGQEPALRSW	1	0	0	0
MESDIKVNGY	1	0	0	0
EELEQKYTY	1	1	0	0
AEEKDELLHFF	1	1	0	0
EEKSIDLIQKW	1	1	0	0
EEFDARWVTY	1	1	0	0
QEFGVPHQY	1	1	0	0
AELRYDLPASY	1	1	1	0
REAELGAKAKEF	1	0	0	0
GENVFTGQSKIY	1	0	0	0
SEVILHHEY	1	0	0	0
AEGDISNVANGF	1	1	0	0
AELFRIHVF	1	0	0	0
EEAPSTSGMGF	1	1	1	0
EELPHIHAF	1	1	0	0
YSPEVSSKAYL	1	1	1	1
VEGFWSKDQSQW	1	1	0	0
EEEGNLLRSW	1	1	0	0
REIEHVMYHDW	1	0	0	0
DEIERKFDKW	1	1	0	0
EEEPPPVKIAW	1	1	0	0
AEQELANLEKW	1	1	1	0
EEHLTVDARVY	1	0	0	0
EELYSRQLY	1	0	0	0
EEMDLFTKYY	1	0	0	0
IEDPQIQAHW	1	1	0	0
AELMNRPEVTY	1	1	0	0
EEETSDLRNKW	1	1	0	0
GEDVETSKKW	1	1	0	0
FEYEGTPLKW	1	0	1	0
LEGNPDTHSW	1	1	0	0
EEQGMILKQTF	1	1	0	0
EEFEKLYASY	1	0	0	0
SELSSDINVRSW	1	0	0	0
SEHVFDHPW	1	1	0	0
SEDGKIHVW	1	1	1	0
AEVFPLKVF	1	1	1	0
NEASGLYQMF	1	1	0	0
SEQSSVGTQHSY	1	0	0	0
AEIPEGYVPEHW	1	1	0	0
AEVGGMQLRF	1	1	1	0
SEETQTLVREY	1	0	0	0
MENVNKPQLW	1	0	0	0
EIDLAKLKKF	1	0	0	0
MENIHSEMY	1	1	0	0
YAYDGKDYIAL	1	1	1	1
YAYDGKDYLAL	1	1	1	1
FLSEHPNVTL	1	1	1	1
YGPPGTGKTL	1	1	1	1
AEQTLNNIKQF	1	1	0	0
EEFSRAAEKLY	1	0	0	0
AEIEHFIHI	1	1	1	0
AEIEHFIHL	1	1	1	0
EEIHATGFNY	1	0	1	0
RELYERPPHLY	1	0	0	0
NEIQEALSRSY	1	0	0	0
AELDPSIAVGFF	1	1	1	0
TELERAFGYY	1	0	0	0
EELLGPTAQW	1	0	0	0
YEHASIHLW	1	1	0	0
EELDSLIKATI	1	1	0	0
AEFEVHEVY	1	1	0	0
AELLQKVITLY	1	1	0	0
AEGPVDVRHVQW	1	0	0	0
AEKLITQTF	1	1	1	0
EEIREAFRVF	1	1	1	0
EDFEDNRHLY	1	0	0	0
AEKEPEQPPALW	1	1	1	0
SETSQAGLFRLW	1	0	0	0
SENYITYKNF	1	0	0	0
EEIIRGQVFF	1	0	1	0
DEIQAVERQY	1	0	0	0
TDFEVHRNW	1	0	0	0
EEIAIIPSKKL	1	1	0	0
LEFIKEIGY	1	0	0	0
KELFEGVQKW	1	1	0	0
EEHEFFHIL	1	1	0	0
MEQFTKANFW	1	1	1	0
NEMIRNPGEGHFW	1	1	0	0
EEESLVLNKGRAY	1	0	0	0
AEAAAVHGARF	1	1	0	0
PDFVAKFY	1	0	0	0
AEFEDTLKTF	1	1	0	0
QEQSFVIRALGF	1	0	0	0
QEVDASIFKAW	1	1	0	0
TEHDLLGTEAW	1	1	0	0
GEDGYVRIHY	1	0	0	0
LESLFQRTAW	1	0	0	0
TELFRDSGTMW	1	1	0	0
AEAELGTFPRAF	1	1	0	0
EEIYPPKLHQF	1	1	0	0
SEFTGVWKY	1	1	0	0
LEQANDDARTF	1	1	0	0
EEASLLHQF	1	1	0	0
SELDRINAQY	1	0	0	0
SELIAKIPNFW	1	1	0	0
AEVISVLQKY	1	0	0	0
MEIDIPHVW	1	1	1	0
KEIGWTDVGGW	1	0	0	0
QEVYAQVARLF	1	0	0	0
EEIYRYIHY	1	0	0	0
EEMGDYIRSY	1	1	0	0
DEDPTGNKALW	1	1	0	0
AEILALQKQF	1	0	0	0
AEITDKLGLHSL	1	1	0	0
AEIRIIPAKKY	1	0	0	0
QEHVSRIPDYLW	1	0	1	0
NEAQAIETARAW	1	0	0	0
AELGPLNKYL	1	0	0	0
EELQQKVSY	1	1	0	0
AERDLYRDTW	1	1	1	0
AEQDFISKF	1	1	1	0
EEALQTIFNRW	1	1	0	0
AEGKLISVEY	1	1	1	0
FEAPIKLVF	1	0	1	0
EEIPNLENSNF	1	1	0	0
GEQDQAVHLW	1	1	0	0
EDEDAYKKQF	1	1	0	0
EEDVRPIFW	1	1	0	0
AEDVKLQLY	1	0	0	0
KENPLQFKF	1	1	1	0
DEFKRLFAKY	1	0	0	0
DEMTGYVATRW	1	1	0	0
EAQFETKKLY	1	0	0	0
QESSGIAGILKW	1	1	1	0
TEIHNEPFLTLW	1	1	0	0
QEFAVDLEHHSY	1	0	0	0
QEIGVLDQREY	1	0	0	0
GEDTFVHIW	1	1	0	0
QELDIKKNERLW	1	0	0	0
SEALALTQTW	1	1	1	0
PELESKESVL	1	1	1	0
AEGIHTGQFVY	1	0	1	0
VILHHEYF	1	1	0	0
QELNDRFANY	1	0	0	0
SEIMASAAKEF	1	0	0	0
EEMYPPEIGDF	1	1	0	0
QEQHVPFDIHTY	1	0	0	0
YELLYAFHIY	1	0	0	0
AEESAIRVGF	1	1	1	0
AEIDFRLVSF	1	1	0	0
AEAFLEHLW	1	1	1	0
LEQKELLSNW	1	1	0	0
EEDFYRGGKVSW	1	1	0	0
AEIGRPPGPEMEY	1	0	0	0
TELQQQEQQHQAW	1	0	0	0
AEDGLLFKFL	1	1	0	0
EEAQNLIRHFF	1	0	0	0
TEWVGATTDW	1	0	0	0
AEASVDPSLSW	1	0	1	0
AEALAAAQQHF	1	1	1	0
QEMSPEKLQQY	1	1	0	0
SEMEQLKEAF	1	1	1	0
TEQDVNGAVLKW	1	0	1	0
QEQNIKPQFF	1	1	1	0
SFEDAKEAL	1	1	1	1
AEAEPFTDSSLF	1	1	1	0
EEFDRLVKEY	1	0	0	0
YEFDEQGHSTW	1	1	0	0
AELTEEINKW	1	1	0	0
EEFFYEKAIL	1	1	1	0
SEAFVIKGL	1	1	0	0
TEQSVDYRHKF	1	1	0	0
EEQVSTTERVF	1	1	0	0
AENPFVVSMF	1	1	1	0
SEIRSISVNQW	1	1	0	0
NEEGFVRLY	1	0	0	0
NESDMIRNWSY	1	0	0	0
EEILAKFLHW	1	0	0	0
REELLGPTAQW	1	1	0	0
TLNASILNSL	1	1	1	1
QEFVRALAAF	1	0	0	0
AEMGKGSFKY	1	0	1	0
AEMAQNAVRL	1	1	1	0
AEVDKVTGRF	1	1	0	0
HLPETKFSEL	1	1	1	1
VEFFRVVSEY	1	0	0	0
AELDDKSISDMW	1	1	0	0
SEEGPDVLRW	1	1	1	0
DEDAYKKQF	1	1	0	0
TIIDTKGVTAL	1	1	1	1
AEFERLVAEF	1	0	0	0
DEVRLDPNVQKW	1	1	0	0
TEQSQIKGY	1	0	0	0
EAVKIIHDF	1	0	0	0
SEDDGVVMTF	1	1	1	0
KEWEKVFEM	1	1	1	0
LENERNQYEW	1	0	0	0
SENPLPTVEI	1	1	0	0
EELTLEGIKQF	1	0	0	0
SEKLDYITY	1	0	0	0
SEEDLKVLF	1	1	1	0
EEWREAQQGF	1	0	0	0
AEDEMDLDRRAY	1	0	0	0
PSETQFSHL	1	1	1	1
KEPEQPPALW	1	1	0	0
QEADGQKISW	1	1	1	0
MEEEIPKNY	1	0	0	0
EEADKLVRQY	1	0	0	0
EEIDTSRLFEW	1	1	1	0
EELGFRPEY	1	0	0	0
QEIEAATLAGRLY	1	0	0	0
EELKEIDKGMW	1	0	0	0
NEIEHIPVW	1	1	0	0
EEIVKEVSTY	1	0	0	0
IENESDMIRNW	1	0	0	0
TEKTTTVKF	1	1	0	0
AEDKENYKKF	1	0	0	0
MEKEFEDGIINW	1	1	0	0
VEMYDPTRNEW	1	1	0	0
QEALNLFKSI	1	0	0	0
AELKSSTVGL	1	1	0	0
AEFKEAFSLF	1	1	1	0
LRPDSPAHVLL	1	1	0	1
AEIPADPKLY	1	0	0	0
ADIDTRSEFY	1	0	0	0
AEESLPTTPFYF	1	1	1	0
QEQEVGDGTNFVL	1	1	1	0
AEEAYNAVVRY	1	1	0	0
AEITELILKAL	1	0	0	0
DEIDRPGSFAW	1	1	0	0
MDSHEEKVF	1	1	0	0
RELYERPPHLF	1	0	0	0
AEGKKLGLVGW	1	1	0	0
LNSTTEELHKY	1	0	0	0
QELNKILRSW	1	0	0	0
SEQQIVSNTL	1	1	0	0
EEEETSDLRNKW	1	1	0	0
EEEKYAFVNW	1	1	1	0
AENIFKSVSF	1	1	1	0
YEDQVGKFDW	1	0	0	0
EELAENILKW	1	1	1	0
FHGEIEDLQQW	1	0	0	0
QEFNRLLEATSY	1	0	0	0
MEYFDPHTNKW	1	0	0	0
EENAFLRKEF	1	0	0	0
EEFRNLQQEFW	1	0	0	0
AENPHSEYGL	1	1	0	0
QELDLSKEAFFF	1	1	1	0
EEDFEDNRHLY	1	0	0	0
GENAEKLLQF	1	0	1	0
AEEKAIVQQW	1	0	1	0
EEFGRFASF	1	1	0	0
AERWSDYVERY	1	0	0	0
TENPVIMGL	1	1	1	0
TEGGEPYRLY	1	0	0	0
EISERVVQHF	1	1	0	0
SELEKTFGW	1	0	1	0
SELKDFFQSY	1	1	0	0
SEENVIREF	1	1	0	0
SEIDQINKVF	1	1	0	0
AENETNEVNF	1	1	1	0
NEKSFDNIRNW	1	0	0	0
EADARIFKAW	1	1	0	0
EESLRTYLF	1	1	0	0
EEIYAPKLQEF	1	1	1	0
SEVIEDEKQFY	1	0	0	0
EEVIRQAGVY	1	0	0	0
EEQLIDGILYAF	1	1	0	0
DEAVLHFKEW	1	0	0	0
QEFLTKLAF	1	1	1	0
AENSYVETLF	1	0	1	0
EELPGLDSQW	1	1	0	0
NEITESGRIGF	1	1	0	0
EEVFPLAMNY	1	0	0	0
VEEVVNDRSW	1	0	0	0
AEIEETYANF	1	1	1	0
AEAEQTLRF	1	1	1	0
QELQEINRVY	1	1	0	0
MEQPIKVTEW	1	1	0	0
EEMAKILNHPRVY	1	0	0	0
NEMLVKSQF	1	1	0	0
AEDMEIDIPHVW	1	1	0	0
EELLGDGHSY	1	0	0	0
AEAEVDNSKQLI	1	1	0	0
AEGIHTGQF	1	1	1	0
AEKAPTNIVY	1	1	0	0
REGNAVAVRLW	1	0	0	0
EALHASHGF	1	1	0	0
QEEINEVKTW	1	1	0	0
TELDLYKKM	1	0	0	0
EEMDLKVLQF	1	1	1	0
EEFLKQIREVW	1	0	0	0
EEVQVDPRKY	1	0	0	0
PYDQSPGPKHL	1	1	1	1
TEIDGRSISLY	1	0	0	0
AEVLGLILRY	1	0	1	0
GESWFLVEKHW	1	0	0	0
TEKGISDLAQHY	1	0	0	0
EEVLIHGVSY	1	1	0	0
AEIGQVKQEL	1	1	0	0
QEVERILYF	1	1	1	0
EEPLYVNAKQY	1	0	0	0
KEKYPDLANFW	1	0	1	0
SEENFFRIY	1	0	0	0
KEIDMLLKEY	1	0	0	0
AEIDARLKALQEY	1	0	0	0
AELGTFPRAF	1	0	0	0
LEVSFEPPKW	1	1	0	0
SETLPSKIQQW	1	1	0	0
SEADQLGKIF	1	0	0	0
VELMDHGIVSW	1	0	0	0
QEQEALVNRLW	1	1	1	0
EELQKVLMEW	1	0	0	0
AEQLQEIIARL	1	1	0	0
AEPPVIGSTAHQW	1	1	0	0
SENQRLVSQDNF	1	1	0	0
NEDPQLKSLW	1	1	0	0
LELGFSKVF	1	0	0	0
AETLIFVKY	1	0	1	0
AEHIAQGLRLY	1	0	0	0
SENLLPQNAPNYW	1	1	0	0
FEVYDPLSKRW	1	0	0	0
EEVDVPIKLY	1	0	0	0
QEITQHLFF	1	0	1	0
AESSPDPQALWF	1	1	1	0
QEQLEQLQREY	1	0	0	0
HEAFIEEGTFLF	1	1	0	0
KEFEDGIINW	1	1	1	0
PDSGHLHPL	1	1	1	1
EEAQEWLKQF	1	0	0	0
TDGSVPEAQSAL	1	1	1	1
VEQGIDAKW	1	1	1	0
AEDAMRLYY	1	0	1	0
QEQLPDLHSHF	1	1	1	0
AEFKEAFQLF	1	1	1	0
AEMLSTEALRLW	1	0	1	0
TEAEVKLLRQY	1	0	0	0
QEDAARLQAAY	1	0	0	0
AEAVTLIKY	1	0	1	0
NEVVAGIKEY	1	0	0	0
NEIKDSVVAGF	1	1	0	0
LESFIDTQKF	1	1	0	0
EEVSIEVLKTY	1	0	0	0
AEKEVKGAVY	1	0	0	0
SELLGLVKEY	1	0	0	0
VEKSNPKNDSW	1	0	0	0
VSSEGVKGAKSF	1	1	0	0
EEIARDFNPNW	1	0	0	0
QENLTDLHQY	1	0	0	0
QELPGLSHQY	1	0	0	0
VEGTIGDFKAY	1	0	0	0
AEDSVMDHHF	1	1	0	0
SEFEMKVYY	1	0	0	0
AEIRHVLVTL	1	1	0	0
IEISELPVRTW	1	1	0	0
SENAERILF	1	0	1	0
TEEEKNFKAF	1	0	0	0
AENIGDGRSPEF	1	1	0	0
QEQLKITTF	1	1	0	0
TEAWAKPLSQLW	1	0	0	0
RISSHFLQQPRPL	1	1	1	1
SELVSKIGDKNW	1	0	0	0
SEIELFRVF	1	1	0	0
HENEVKSVAW	1	1	0	0
SEKVYTIMY	1	0	0	0
EEMPATKGGFSF	1	1	1	0
AEPDFVVTDF	1	1	0	0
EERDGVRFSW	1	0	0	0
SEIYRFGTQY	1	0	0	0
EEILKAFKLF	1	0	0	0
EEIFGTIGM	1	1	1	0
EEVPTQESVKW	1	1	1	0
AETFWETTKW	1	0	0	0
SEDGFIKELF	1	1	0	0
GESSFTYRAY	1	0	0	0
SEDGLLKLW	1	1	0	0
EEVDYTEKLKF	1	1	1	0
NEVFLAKLI	1	0	0	0
KEGLDIYKKF	1	0	0	0
EEITPTIQKL	1	1	0	0
NEAAYPQSF	1	0	0	0
VEEKIIIDKEY	1	0	0	0
TEEEFMKALEW	1	0	0	0
AEIQGNINKVNTF	1	1	1	0
VEAMRLGPGW	1	0	0	0
EEYSNTRAY	1	0	0	0
AENLFRAFL	1	1	0	0
NELNIIHKF	1	1	0	0
AEALPRPNWEL	1	1	0	0
AEDGPRVVF	1	1	1	0
QEARNIYQEF	1	0	1	0
TLPKISPSSL	1	1	1	1
AVSAVVHEY	1	0	0	0
AEQHVTQLM	1	0	0	0
SENLLGKQF	1	1	0	0
QEVTHSVRIGF	1	1	0	0
EALGDNVKQYW	1	0	0	0
LEMTPELGHVY	1	0	0	0
EEAPLVTKAF	1	0	0	0
SEFEELERKYW	1	0	0	0
AEGITFIKF	1	1	1	0
EEMGIGGVLGLLW	1	0	0	0
SEYDRGVNTF	1	1	0	0
TEAFLADAKW	1	1	0	0
EEFLKIPSNF	1	0	0	0
VEKAPQETY	1	0	0	0
EDEDLRVHF	1	1	1	0
LEQDPEGLHLW	1	1	1	0
AEGDLYLHFF	1	0	0	0
IENFEALKSW	1	0	0	0
EELYTKKLWH	1	0	0	0
QEGLSENSAYRW	1	0	0	0
AEPLPSNILEW	1	0	1	0
REFKLSKVW	1	1	0	0
YLNENPLRAL	1	1	1	1
AEGEIYTKL	1	1	1	0
AEQEAQAPHWW	1	0	1	0
LEALERSSSW	1	0	0	0
EEQLNRYEMY	1	1	0	0
AELDMLKDPSF	1	1	0	0
AEKYLPALGY	1	0	0	0
GELNGQLKYY	1	0	0	0
EEVNLNGSGKL	1	1	0	0
PAGHLVLKW	1	0	1	0
EIKQLNHFW	1	0	0	0
SEAQEGLQKF	1	1	1	0
SESQDQVFLRW	1	1	1	0
EEGNLLRSW	1	0	0	0
VFANKQDLPNAM	1	0	0	1
TELSPEMISSGSW	1	0	0	0
AEVGAAGKGYLW	1	1	1	0
NENSLFKSL	1	0	0	0
LEDQQGGREFW	1	0	0	0
EELPAELGGLVL	1	0	0	0
REPREALPQRW	1	0	0	0
GEIQEIVKTGLW	1	1	0	0
SEAEMRLFY	1	0	1	0
DEIDAIGGARF	1	1	1	0
EEIDEIRKSY	1	0	0	0
DELEGTYKIY	1	0	0	0
KEVEYKQLW	1	0	0	0
EEAENTLQSF	1	1	1	0
DELEIIEGMKF	1	1	1	0
SEIKISNPTEF	1	1	0	0
SEIHNLQNKF	1	1	0	0
QEQEVGDGTNF	1	1	1	0
VEEADGNKQWW	1	0	0	0
EELHVIDVKF	1	1	0	0
TELTTAIRTY	1	0	0	0
SENFGSIHVYF	1	0	1	0
YEDVRVSQTTW	1	0	0	0
NEMQPNGKVF	1	1	1	0
EEEVQVDPRKY	1	0	0	0
AEIKELFQYI	1	0	0	0
SASEAAKKY	1	0	0	0
SELIRNVTL	1	0	0	0
MFPLVKSAL	1	1	1	1
AELQSKLKDLF	1	1	1	0
AEALLSDLHAF	1	1	0	0
EEEPLYVNAKQY	1	0	0	0
IEFNKPQYF	1	0	0	0
AEVLGQPIVW	1	1	1	0
SEDGITKIMF	1	1	1	0
LEIQETEAKYY	1	0	0	0
AEVMPAQWEF	1	1	1	0
AEEERLKAAQY	1	0	0	0
NELGVGGTSQW	1	1	0	0
DEYYKPVKW	1	0	0	0
QEFDFIKSY	1	0	0	0
AEIQHAEEF	1	1	0	0
EEMRKLFEKY	1	0	0	0
AELWKNPTAF	1	1	0	0
TEEQVSEPKKW	1	1	0	0
QEMNIPEKGF	1	1	0	0
ALHNLDRKW	1	1	0	0
EESQFHPLEW	1	1	0	0
EERVPEEDSRW	1	0	0	0
EEDYRTLTNY	1	0	0	0
FKYNKPAF	1	0	0	0
HEIEALKSF	1	1	0	0
MEATYINHNF	1	1	0	0
SELLDQAPEGRGW	1	0	0	0
EEFQKELSQW	1	1	0	0
DEIDAIGTKRY	1	0	0	0
NEQPNRVEIY	1	0	0	0
IDLAKLKKF	1	0	0	0
EEYKRILGSY	1	0	0	0
YESDTLLHSF	1	0	0	0
EEHGKAFNLF	1	1	0	0
QEYPDLIHIY	1	0	0	0
AERDVYTGDAL	1	1	1	0
SEDTVNKATY	1	0	0	0
HEQDLGPALEW	1	1	1	0
EETSDLRNKW	1	1	0	0
NELENFTKQF	1	0	0	0
AEGFTKLTL	1	0	1	0
AEIDLQELQGY	1	0	0	0
AEMDSTPVGY	1	1	1	0
AEAEKTFSY	1	1	1	0
REQVHLPSTSW	1	0	0	0
LEQLQSHIEGW	1	0	0	0
SEEETRVVF	1	1	1	0
EELVSVPDAKF	1	1	0	0
GEDFTEVHQNW	1	0	0	0
QERLPQSQTEW	1	0	0	0
TESQQIRYF	1	1	0	0
EELQDLKGVW	1	1	0	0
AENIPENPLKY	1	0	1	0
AEFLERLHLF	1	1	0	0
AEEALRDLLAGW	1	0	0	0
EENPSLNIQF	1	1	1	0
EEAIIEPVIKW	1	1	0	0
REDPAYLHYY	1	0	0	0
QELQRADLGLW	1	0	0	0
AEVEVKKAGY	1	0	0	0
AESLVHVHF	1	1	1	0
SEEGLLRLY	1	0	0	0
EEVNLNGSGKLL	1	0	0	0
SEVEKPLMNF	1	0	1	0
EEDAFHFVSY	1	0	0	0
AEELQHLLQW	1	0	1	0
AENDIKESSAVF	1	1	1	0
AEDLVANFF	1	1	1	0
AELELQKQL	1	0	0	0
EEIAFLKKL	1	1	0	0
IEKETKEYFESW	1	1	0	0
GEVYGVVKAY	1	0	0	0
ALNTSKYLEL	1	1	1	1
EEMYDIFGKY	1	0	0	0
EEFFDDPKNW	1	1	0	0
QEMNYIQKTLF	1	1	1	0
AENPFQEPRTVVW	1	0	0	0
ADYVVTGAW	1	0	0	0
QEDGGEALRAW	1	0	0	0
VEINIDHKF	1	0	0	0
DEMMKSYVAW	1	1	0	0
QEVFEKATF	1	1	0	0
AEFYHPGQEY	1	0	0	0
NEATMVLVSW	1	1	0	0
EEDRVVVIRF	1	1	1	0
AELEENQRSY	1	0	0	0
SPYTEIHL	1	1	1	1
SEAEDLVANFF	1	1	1	0
EDAALFKAW	1	0	0	0
AEDLLRSSISF	1	0	0	0
SENPNEVFRF	1	1	1	0
EEVLIPDQKY	1	1	0	0
KEELAQYQKW	1	0	0	0
SEIEYYAML	1	1	1	0
TEIDARAGTFQAF	1	1	0	0
AELFNMQPLF	1	1	1	0
EENAVDVKQY	1	0	0	0
AENLLMGKEVGF	1	1	0	0
AEIQDGRFNLF	1	1	1	0
AEIDAHLVAL	1	1	1	0
SEFELLRSY	1	0	0	0
EEKDELLHFF	1	1	0	0
IENPALLRW	1	1	1	0
EEQTSEQIFRLY	1	0	0	0
SETKGIWMW	1	1	1	0
SEEKLQEKARKW	1	0	0	0
AEDPLGAIHL	1	1	1	0
NELKQNFSKSW	1	0	0	0
EETQVILREY	1	0	0	0
ISERVVQHF	1	1	0	0
TEMDSHEEKVF	1	1	0	0
EEWLPRELW	1	1	0	0
EEALKQLAEW	1	0	0	0
AEDEGVSQRKF	1	1	0	0
AEEDPAHAF	1	1	0	0
AEMYNRPVEVY	1	0	0	0
TESALEVVRKY	1	0	0	0
EDWIRGVEW	1	0	1	0
VFAEKITSL	1	1	1	1
EEALKYIGF	1	0	0	0
TEVDSRWQEY	1	0	0	0
QEMNTLFRFW	1	0	1	0
AEGDLIEHF	1	1	0	0
KELPQGTSGQLW	1	0	0	0
GELDQRALQLF	1	0	1	0
QEDPNYSPQRF	1	1	0	0
NHPQTSVPNASAL	1	1	1	1
QEFLTDMKQVF	1	1	0	0
EEARPLVEFY	1	0	1	0
SEETLANNTW	1	1	0	0
EEQAVLDRLTF	1	1	1	0
TEHSTVGLAQQW	1	1	0	0
KELDGVVRDF	1	0	0	0
SEYFRDMGY	1	0	0	0
NETLIVSKF	1	1	0	0
EMDSHEEKVF	1	1	1	0
AELEGKLRVF	1	1	0	0
EEKLIPTWNW	1	0	0	0
TEHWLVRIY	1	0	0	0
ADGIVSKNF	1	1	0	0
SELDKLLSSF	1	1	0	0
SELHRLQVSY	1	0	0	0
AEADSEKARLL	1	1	0	0
AEALPKQSV	1	1	0	0
AESIAGLRFW	1	0	1	0
AEGQLTLQQF	1	1	0	0
EELKEKLTEY	1	0	0	0
AEGVIVGHW	1	1	1	0
AEFLPDPSALQNL	1	1	0	0
EGDDKIEYRAW	1	0	0	0
SEMDGAQHAAW	1	1	1	0
QEIFDGIQPKMF	1	1	0	0
YEMIRVPVNW	1	0	0	0
DEAAISKLY	1	0	0	0
AEGDLVRLL	1	1	0	0
ESFVNVKRW	1	0	0	0
SEMEMAHLYSL	1	1	0	0
EEYLLRQVF	1	0	0	0
EEMPATKGGF	1	1	1	0
TELELKWQHW	1	1	0	0
SEQFLKQMY	1	1	0	0
AEIVEGENHTY	1	1	0	0
AELRYDLPASYKF	1	1	1	0
EEPPPVKIAW	1	1	0	0
IEMPSHQTY	1	0	0	0
AEDLNTRVAY	1	0	0	0
AENVPASKF	1	1	0	0
YEILPQRIQQW	1	0	0	0
PWVHLHYY	1	0	0	0
SEMDVTGQAF	1	1	1	0
SLSTFQQMW	1	0	0	0
DEWIVHGHLW	1	0	0	0
MELDDTLKY	1	0	1	0
TENIDIKKY	1	0	0	0
AEKVEQLMEW	1	1	1	0
AEGGVTSEDYRTF	1	1	0	0
AEVFIVKMW	1	0	0	0
EEVQRKLGF	1	1	0	0
AENIQPGEQKY	1	1	0	0
DENSVIKSF	1	1	0	0
AEQKVDVFEF	1	1	1	0
DEIDAIATKRF	1	0	0	0
GETSTVEKLY	1	0	0	0
SEGELVELRW	1	1	1	0
QEIPVEQKEGAF	1	1	1	0
IESVIKELW	1	1	0	0
AEINRSFLSF	1	0	1	0
AELLSDYIRLL	1	1	0	0
DEAVGVQKW	1	0	0	0
AETDTPNRATF	1	1	1	0
METDLYKLL	1	1	0	0
QEQEIDGKSLLL	1	1	1	0
EESDIKWASRW	1	1	0	0
SEGPPLTSF	1	0	0	0
SELDPAVMDQFY	1	0	0	0
ERWDPEGRQW	1	0	0	0
SELGFPPAVQRW	1	0	0	0
TEMNGKNTFW	1	1	0	0
TEVQIQKVF	1	0	0	0
REVSVPTFSW	1	1	1	0
VEQSFFNDW	1	1	0	0
AEMGLATQAF	1	0	1	0
AAQDFFQRW	1	0	0	0
EDNGIIKAF	1	0	0	0
SEEFQIHVF	1	1	0	0
QEDIEGILQKF	1	1	0	0
EEQLPLGKASF	1	1	1	0
AEIDARNDSF	1	1	1	0
EETRPEGSYF	1	1	0	0
EEIGAEMALRTF	1	1	0	0
AELVTAEAVRSVW	1	0	0	0
SEFYRDGKYDL	1	0	0	0
AEFSKTWEF	1	1	1	0
SESLFVSNHAY	1	0	0	0
SEPVGIYQGF	1	1	0	0
SELQARETF	1	1	0	0
QYEHASIHLW	1	0	0	0
EEIDLRSVGW	1	1	1	0
GEEETTRISY	1	0	0	0
RLPETIDLGAL	1	1	0	1
AEAFEAIPRAL	1	1	0	0
SENKVIEPQYF	1	1	0	0
EEIQEEAERMF	1	1	0	0
AEVSLMEVRF	1	1	1	0
EEIKETLIDW	1	1	1	0
QEFNLPVRY	1	1	0	0
AEELSKAFQQY	1	0	0	0
EEEKNFKAF	1	1	0	0
AENNPGKFWF	1	1	1	0
QEQSVFRELW	1	0	1	0
DEARDLIQRY	1	0	0	0
AEFYHPAQEY	1	0	0	0
TEAYIAQRF	1	1	1	0
ADARIFKAW	1	1	0	0
RLHEYYQPTAL	1	1	1	1
MEITEELRQYF	1	0	0	0
TELPKAEKW	1	1	0	0
REDGVTPYMIFF	1	1	0	0
EHVFDHPW	1	0	0	0
SEADPSGVASI	1	1	0	0
EEIKQIWQQYF	1	0	0	0
AELALQKKYSEEL	1	0	0	0
SEQLLHVIY	1	1	0	0
SESLEKPLNW	1	0	1	0
TEVLKRLGMW	1	0	0	0
EEMDLFTKY	1	1	1	0
AEMDERFQQIL	1	1	1	0
GEMENALRSY	1	0	0	0
SEAEQTLRF	1	1	1	0
ENDKTIKLW	1	0	0	0
MEITEELRQY	1	0	0	0
HENDITHFY	1	0	0	0
MEQVVFKYL	1	0	0	0
SEHWLVRIY	1	0	0	0
TEHQQLEGWRW	1	1	1	0
AEEQLLKHGW	1	1	0	0
EEQRIKDMDLW	1	1	0	0
AASLLGKKY	1	0	0	0
QEMDAQTIAKL	1	0	1	0
MEEMEFQRF	1	1	0	0
EELDHTVSMQY	1	0	0	0
AEMGTRTFSAF	1	1	0	0
SETSVPDHVVW	1	1	0	0
AEGEVVQVRW	1	0	0	0
EEQQDILSKF	1	1	1	0
TEAWNKVAHSF	1	1	0	0
SELQALRQY	1	0	0	0
VLHLVGLDSL	1	1	1	1
AEELERQGY	1	0	0	0
QEQADSLERSL	1	1	0	0
NEMEAPTTAY	1	0	0	0
MEIEQSVKSF	1	0	0	0
QERDPSKIKW	1	1	0	0
EEIDAFPRLW	1	0	0	0
QEAWQKGVLF	1	1	1	0
TEIDGRSISLYY	1	0	1	0
DEQFVVKAF	1	0	0	0
AQNLIRHF	1	0	0	0
DENPQQLKL	1	1	1	0
AELSEEDLKQLL	1	0	0	0
QEMPWNVRM	1	1	1	0
AEEAEPQGAAW	1	1	0	0
EEAEIIRKYV	1	0	0	0
EEAELPAKIL	1	0	0	0
GETSYIRVY	1	0	0	0
VEQHIGNIFMF	1	1	1	0
SEANVRLSL	1	0	1	0
EDKENYKKF	1	1	0	0
EVDDERKLRTF	1	1	0	0
EEMMELREAF	1	1	1	0
SEIEAKVRY	1	1	0	0
AEEFLYRFL	1	0	0	0
EEATDLLAYW	1	1	0	0
SESTNQRVLWW	1	1	1	0
EEAPQTPVAF	1	1	0	0
REAELGARAKEF	1	0	0	0
TENVIRENQW	1	1	0	0
AVKIIHDF	1	0	0	0
AEVDKLELMF	1	1	1	0
EELPREYLGANW	1	0	0	0
SESVPPVTDW	1	1	0	0
FEYIRSETY	1	0	0	0
QEVGGVETKNW	1	0	0	0
QLPQLPLAAL	1	1	1	1
REIQDAYLQLF	1	0	0	0
AEIRQQIPVF	1	0	1	0
SEGLIKALF	1	1	1	0
TENDIYNFF	1	1	1	0
FLPNAPKAL	1	1	0	1
VENNPAIKW	1	1	0	0
GEIKVLQGF	1	1	0	0
AEFKEAFSL	1	1	0	0
EEAEPIPDIHW	1	1	1	0
ALHQARLLAL	1	1	1	1
EEFLRQEHF	1	1	0	0
LGPGPGPTTPL	1	1	1	1
EEQQIQEKVATF	1	1	1	0
QEATADVEWRW	1	0	1	0
QEAIDEVKRQW	1	1	0	0
QEVDVNSFSW	1	1	1	0
TESLLRLEW	1	1	1	0
QEEAQFETKKLY	1	0	0	0
EEVLSGKLF	1	0	0	0
GEVDYKKKY	1	0	0	0
MENGIVRNW	1	1	0	0
AELDRQIKSF	1	1	0	0
PTEEVYKHF	1	0	0	0
TEQTVKVAF	1	0	0	0
EEEPLNIHSF	1	0	0	0
NESSADWREVW	1	0	0	0
AEDEPQHLEF	1	1	1	0
AELEKINAEF	1	0	1	0
AESLFLPRTDYSF	1	1	0	0
AEIEETYANFI	1	0	1	0
NEFVLTTKNY	1	0	0	0
QEGLRIQNW	1	1	0	0
SEVFLQRLM	1	0	0	0
SEVDLTRSF	1	1	0	0
QEMFPQVPYHL	1	1	1	0
AENNLAGGVLRF	1	1	1	0
EEDPFGLDKF	1	1	1	0
QELDNLLHEKRY	1	0	0	0
EEAEVINQKL	1	1	0	0
AESEEGPDVLRW	1	1	1	0
AEMDERFQQILSW	1	0	0	0
EEFVIVKALY	1	0	0	0
LEPEELYQTF	1	1	0	0
AEDGLLFKF	1	1	1	0
AEDMETKIKNY	1	0	0	0
AEALRLPYEQW	1	0	0	0
EEIERFFKL	1	1	1	0
SEALGRAVGQW	1	1	0	0
EEFQHAMGGVPAW	1	1	0	0
EEMLYGDSGSLF	1	1	0	0
EELEWQNRF	1	1	0	0
SESTNQRVLW	1	1	0	0
EEEARKAHQLW	1	1	0	0
EEEADRLITY	1	0	0	0
TELHFGEKW	1	0	0	0
SEIKASLKW	1	1	1	0
NESEEVRQF	1	1	0	0
AEMEHLLERSW	1	1	1	0
KEIFFHYSEF	1	1	0	0
AEDGPRVVFM	1	1	0	0
KEVAGIKFW	1	0	0	0
EEFYNLVRF	1	1	1	0
QEISSLVKY	1	0	0	0
GFHARLQEF	1	1	0	1
SEILRTLTVW	1	0	0	0
TEAEELRKLW	1	1	0	0
AEHDVTVKY	1	0	1	0
EEARKKINSW	1	1	0	0
SEFIDSQRVW	1	1	0	0
NEIEDTFRQF	1	1	0	0
EEVDVTPTF	1	1	1	0
EEQAVRPKY	1	0	0	0
YEFDFSKVYW	1	0	0	0
NEIGIPMVF	1	1	1	0
EEQLLKHGW	1	1	0	0
EEAPPPPLL	1	1	0	0
SEDDRLPVIQMW	1	1	0	0
EELAGLQRHW	1	0	0	0
QEAATTQENVAW	1	1	0	0
YLRELAVGSL	1	1	1	1
LEEWLPRELW	1	0	0	0
EESKVLPIIQRW	1	0	0	0
DEAHLIQRW	1	0	0	0
QENYFLEKQY	1	0	0	0
AEDSARTLLY	1	0	1	0
EELSRLSQY	1	0	0	0
EEIVKFTGSDSW	1	0	0	0
AEREVSVPTF	1	1	0	0
NLIKHVQGW	1	0	0	0
EEFLSKVSI	1	1	0	0
LEDQLSHLKQY	1	0	0	0
SEMEMAHLY	1	0	0	0
TEIREKLAKMY	1	0	0	0
EEQNLKDLRVW	1	1	0	0
QELDLGSAGGRF	1	1	1	0
SEINKPNFY	1	1	0	0
EEMPESGAGSEF	1	1	0	0
AEALQLPVVSQEW	1	0	0	0
AEIDEPNAF	1	1	1	0
SEEAEIIRKY	1	0	0	0
EPDEAHLIQRW	1	0	0	0
EEVSPNLVRY	1	1	0	0
KEELLKAIW	1	0	0	0
HEERFLKNIGW	1	1	0	0
AEIKAIFPNGQF	1	1	1	0
SELMDITKLY	1	0	0	0
GEHGDSSVPVW	1	1	0	0
AEFIVAKAI	1	0	0	0
EEGLESHLRSY	1	0	0	0
AEALGTLMRAW	1	1	0	0
NEYESRSLW	1	1	0	0
AELLEKLEKLF	1	0	0	0
AELRTVESEAASY	1	0	0	0
QEALVNRLW	1	1	0	0
AELGGLLKY	1	0	1	0
SEKLGVMTY	1	0	0	0
SEAPNEKLFF	1	1	1	0
EEVTQEFTQYW	1	0	0	0
GEAVVNRVF	1	0	0	0
SEIGKAVGF	1	1	0	0
IREAFRVF	1	1	0	0
EEMDFPQLMKM	1	1	1	0
EEMGEVIKSSTF	1	1	0	0
EEMGEVLKSSTF	1	1	0	0
EIERKFDKW	1	1	0	0
HEAEESRVMLW	1	1	0	0
TEFDARKLHKLY	1	0	0	0
AEIRAINEAY	1	1	0	0
EETLLDQSF	1	0	0	0
QEVIISNWHW	1	1	1	0
SEHLTYLEF	1	1	1	0
LEAEFEKNF	1	0	0	0
GETPQTDVRW	1	1	0	0
NELERNITI	1	1	0	0
GEVEGHPVW	1	1	0	0
EEQRLVQQAF	1	1	1	0
MAPSETQFSHL	1	1	1	1
AESTNFATVRW	1	0	1	0
VEITELPVRTW	1	1	0	0
AEIDSVKMTL	1	1	1	0
EEYEREGITW	1	0	0	0
SELKTVLKSF	1	0	0	0
LEINDVTRAW	1	1	0	0
NEVDPGDWQKF	1	1	0	0
EEIAMAVTAW	1	0	0	0
TEDELVAHW	1	1	0	0
QELQPGTAYKF	1	1	0	0
EESLNIVKY	1	0	0	0
TEMIHEAAY	1	0	0	0
AEFYDPLKEKW	1	0	0	0
VSPVVRVAV	1	1	1	1
EELEKTFTF	1	1	1	0
DEMVSLKDY	1	0	0	0
QEIERTPPTNF	1	1	0	0
EEFYRVYPY	1	0	0	0
EEIDIHNEFF	1	1	1	0
EEMEEQVHSI	1	1	0	0
IEIENFKSY	1	0	0	0
ALSDIEKNY	1	0	0	0
AEEEARKAHQLW	1	1	0	0
EEFAAALYHF	1	1	0	0
AENISRVLY	1	0	0	0
AEVSQRFEQL	1	1	0	0
IEDSTKQVF	1	1	0	0
DEIERKFDK	1	0	0	0
SQAGLFRLW	1	0	0	0
NEIEDTFRQFL	1	0	0	0
AEMDQILHGL	1	1	0	0
QEKQDFVQHF	1	1	0	0
SEIRHTADRW	1	0	0	0
AEIGNTIERF	1	1	0	0
AESDEGKLHVL	1	1	0	0
QESNFNLTHY	1	0	0	0
SEDEIKKAY	1	0	0	0
YENEDLIKHGW	1	0	0	0
SEDLNQAFKEM	1	0	0	0
SELDGRVRPLVY	1	0	1	0
MEIQEAFLRF	1	0	1	0
DEFSHQVQEW	1	0	0	0
QEFEEKSGRTF	1	1	0	0
KEVDDVLGGAAAW	1	0	0	0
AEMPGQGPGSDW	1	0	1	0
AEYLILHLI	1	1	0	0
EELGQVKYIF	1	1	0	0
EELGQVKYLF	1	1	0	0
SEINKYKLY	1	0	0	0
NCPERIITL	1	1	1	1
MEEDEDAYKKQF	1	1	0	0
NEVKVEESSW	1	1	0	0
SELGAGNGGVVF	1	1	1	0
GNCPERIITL	1	1	1	1
LENEQVQKLF	1	0	0	0
AETPDIKLF	1	1	1	0
GELFLTKEF	1	0	0	0
EEISNMIHSY	1	0	0	0
AEYPFSSEQKW	1	1	0	0
KELPSEQQEQW	1	0	0	0
NELKFYQGF	1	1	0	0
EMEERFYRY	1	0	0	0
SEDSSVTQIY	1	0	0	0
AEGNPTDQAGF	1	1	1	0
NENDIRVMF	1	1	1	0
AEEESLKERLI	1	1	0	0
REWKEQGSKTF	1	0	0	0
AGPLRKSSL	1	1	0	1
QEHILRFASW	1	1	0	0
EDGDHNRTF	1	1	0	0
ENQRPKTGF	1	0	0	0
EEYRGFTQDF	1	1	0	0
QEVIKAYGF	1	1	0	0
TELEYIHAL	1	1	0	0
IERKFDKW	1	1	0	0
NEVDPTTNSARVY	1	0	0	0
EENFPENKEY	1	0	0	0
EEPEGGFSKW	1	1	0	0
HEIFTDPRTMGY	1	0	0	0
NEAVLHLRF	1	0	1	0
SEHPSINKQEW	1	1	0	0
VAPGQEKISSL	1	1	1	1
EEMAEQERFLL	1	1	1	0
EESYDFSKSY	1	0	0	0
TYDKLNKW	1	0	1	0
EEWWVFQHEW	1	0	0	0
IESPHPVDW	1	1	1	0
QEADIQNSKF	1	1	1	0
FLVNHDFSPL	1	1	1	1
AELAIFRVF	1	1	0	0
SEIDPRENPDL	1	1	1	0
QEFLDRNSQF	1	1	1	0
KENPKEFFW	1	1	1	0
QEGSVTRLW	1	0	0	0
RESWKTKVNW	1	0	0	0
VEYNLQQHF	1	0	0	0
LTVQVARVY	1	1	1	0
EQRPSSLPVGPVL	1	1	0	1
GELDILKDW	1	0	0	0
EEALKYIGFTW	1	0	0	0
QEVGYTIRF	1	1	1	0
EESEIRYSTW	1	1	0	0
SEFEESIKDY	1	0	0	0
AEYNSDLHQFF	1	1	1	0
EENSPDISATRAY	1	0	0	0
QEHVRQWLEW	1	0	1	0
EETTRISYF	1	0	0	0
AEYVSAREW	1	1	0	0
GEVPTLRQLW	1	0	0	0
EELKRSYEFY	1	0	0	0
REVDEQHQLVQW	1	1	0	0
AELMQTLRF	1	1	1	0
AEDLRAKAEW	1	0	0	0
HEMPKTFTF	1	0	1	0
QEKTESLIQQY	1	0	0	0
TEIDARAGTF	1	1	1	0
AEQKVEYTL	1	1	1	0
ADFGLARIY	1	0	0	0
ADFGLARLY	1	0	0	0
EEENSAILHRF	1	0	0	0
EEAGAPDAKFSGW	1	0	0	0
YLNDDQVKEL	1	1	1	1
NLPIWVNKL	1	1	1	1
KEWESEGKIILW	1	1	0	0
SENNRIFTL	1	1	1	0
RELDVSKNGIQEF	1	0	0	0
DENSLEYKYY	1	0	0	0
EEMSVPLKEL	1	0	0	0
SEPDFVAKF	1	1	0	0
GEAALNDPKMY	1	0	0	0
SEAAYKEAF	1	0	0	0
AEEEFQKELSQW	1	1	0	0
SEDPEGPRPSF	1	1	0	0
SEEEEALQKKF	1	1	0	0
AEYPANGSGADRI	1	1	0	0
EELEKLQQY	1	0	0	0
QEAQHVLFL	1	1	1	0
SEISQQVRF	1	1	1	0
QEIDILRTLY	1	0	0	0
EENSAIIIQSW	1	1	0	0
HLPPGFLHL	1	1	1	1
IEVNGKQSW	1	0	0	0
EFNLRHDW	1	0	0	0
QEVIITKFI	1	0	0	0
AEHFLEQQM	1	1	0	0
SENYRIMSY	1	0	0	0
KELESIKETY	1	0	0	0
AEIGRGSYGVVY	1	0	0	0
REDDNRILRPW	1	0	0	0
NEQPRQLFW	1	1	1	0
EELVTGTVRTF	1	1	0	0
AEIPQQVVGY	1	1	0	0
RELDLAQEKTGW	1	0	0	0
EEMPLNVADLI	1	1	1	0
NEITIPVTF	1	1	1	0
AEDLNSRVSY	1	0	0	0
EEIYTNKNY	1	0	0	0
QEALIRTVF	1	1	1	0
AEEDKLEQIKKW	1	1	0	0
GEMIIVLHF	1	1	1	0
VILVGENPASHSY	1	0	0	0
EEIKQIWQQY	1	0	0	0
EEFGIIKSY	1	0	0	0
AESPAGHSFLSW	1	1	1	0
EELDVLKFL	1	0	0	0
MEWWASSPLRLW	1	0	0	0
TEQNFISKSGY	1	1	0	0
QEAASLLGKKY	1	0	0	0
QETPLPRSW	1	0	0	0
AEGGGELGVHMY	1	0	0	0
KEFSAENVTFW	1	0	0	0
AESSPFVERLL	1	1	0	0
IEHGIVTNW	1	1	0	0
NEDISIIPPLF	1	1	1	0
IRIIPAKKY	1	0	0	0
HEVVDLFRAY	1	0	0	0
TEIERLITW	1	0	0	0
WYGEQDQAVHLW	1	0	0	0
AEIARLMEDL	1	1	0	0
TEVLQIEHSY	1	0	0	0
GEASRLAHY	1	0	0	0
AEYLIKEGY	1	0	0	0
HEILLHPRYF	1	0	0	0
NEWARYLYY	1	0	0	0
KEALPKAAF	1	1	0	0
SEILQKEVYLF	1	1	0	0
SENDPADFRIY	1	0	0	0
DMETKIKNY	1	0	0	0
TENDHVLLF	1	0	1	0
AEWEWKAGF	1	1	0	0
TSPVINTSL	1	1	0	1
REFPKFFTF	1	1	1	0
EEINEVKTW	1	1	0	0
EEVFETIIHSY	1	0	0	0
EEMVQRQTIW	1	1	0	0
EESPFEKQF	1	0	0	0
AENNIQPIF	1	1	1	0
FDARKLHKLY	1	0	0	0
EEMEAFPEKF	1	1	0	0
QETQLIHVY	1	0	0	0
QEQQALGVEAW	1	1	0	0
YSVDENGQRW	1	1	0	0
VEGTIPKLF	1	0	0	0
AEIEDIRVL	1	1	0	0
TEAMRVIGF	1	1	0	0
HEVPYTTSF	1	1	0	0
SEMVPGKVEL	1	1	1	0
AEWASRFWLW	1	0	0	0
QEQEIDGKSLL	1	1	1	0
QEEIDAFPRLW	1	0	0	0
EERFLKNIGW	1	1	0	0
AEGPSDTKQFF	1	1	1	0
EEDIAPGLRVW	1	0	0	0
AEMDARTILL	1	1	1	0
LEEEYQIQKW	1	0	0	0
LENPRFYGF	1	1	0	0
REAPIHLDF	1	1	1	0
EELKTAIKLF	1	0	0	0
DEIAKYDGKW	1	0	0	0
QEQEVFFKM	1	1	1	0
RELSEVLREY	1	0	0	0
EELVRLVTL	1	0	0	0
VEMPLTGKAY	1	0	0	0
AEGHYTVSY	1	0	1	0
LLSPTPATAL	1	1	1	1
NEDGALAVLQQF	1	0	0	0
YEIDKTLGI	1	1	0	0
AEMIRQIEF	1	1	1	0
QELLTIAERW	1	1	0	0
FLPARFYQAL	1	1	1	1
EEVEQGVKF	1	1	1	0
VELPIEANLVW	1	1	1	0
TEQDRVFFI	1	1	1	0
VEDELVKKY	1	0	0	0
AEILARDGPNAL	1	1	0	0
QEDLRTFSW	1	1	1	0
SEQKFLIGL	1	1	0	0
AEIWEKLNF	1	0	1	0
LSKDIQHW	1	1	0	0
SEEPLGRQLW	1	1	0	0
AEADSEKARLLL	1	0	1	0
TELLNVAHKY	1	0	0	0
KEDVKVIFW	1	1	0	0
SEEGAEDRTF	1	1	0	0
KESSIIGVTLF	1	0	0	0
EAEIIRKY	1	0	0	0
VLSSLPLNSL	1	1	0	1
EEVRSLVTW	1	1	1	0
FAYDGKDYLTL	1	1	0	1
EEIIRGQVF	1	0	0	0
LEIATKPTY	1	0	0	0
EEPTVIKKY	1	0	0	0
SEIEKLSAAF	1	1	0	0
EEAEWQTRW	1	1	1	0
HEAEVLKQL	1	0	0	0
ELKTSLAQHF	1	1	0	0
AETEFENGNRSW	1	0	0	0
AEEKSLLVGF	1	1	1	0
RETLTQGLEF	1	0	1	0
TEIDDTKVF	1	1	0	0
EEAQVRKENQW	1	1	0	0
VMSKLASFL	1	1	1	0
LEKVIELENW	1	0	0	0
EELARSFFW	1	0	0	0
SELAGLNKQF	1	0	0	0
EEEKLLKLF	1	0	0	0
VEVSPATERQW	1	1	0	0
EEVQFLKTL	1	0	0	0
VEILQEREY	1	0	0	0
KESTLHLVL	1	1	1	0
EEYEARLERY	1	0	0	0
VEGSGELFRW	1	1	0	0
GESSVGTNMGW	1	0	0	0
EEIPLIKSAY	1	0	0	0
TEAEARIFW	1	0	1	0
EENEPTQNQF	1	1	0	0
EEASNFRSNF	1	1	0	0
SELGRFLAKQVW	1	0	0	0
YQNSASIHQW	1	0	0	0
RINEILSNAL	1	1	1	1
AEINNIIKI	1	1	1	0
LENNIKFLY	1	0	1	0
AEAEELKPF	1	0	0	0
AENFAEHVL	1	1	0	0
QEQPVVLHTW	1	1	1	0
AEIGNKDIKF	1	1	1	0
AELQEALWHW	1	0	1	0
KESPLLFKF	1	0	1	0
YMPPPYASL	1	1	1	1
RENTQTTIKLF	1	1	0	0
AEQPVSEVETRVI	1	1	0	0
AEGWIWRWGW	1	0	0	0
PTQESVKW	1	0	0	0
DEEETYRLW	1	0	0	0
SERLPDEKVELF	1	1	0	0
AEAERDVLFPGY	1	0	0	0
SEERFYTKW	1	1	0	0
TENIIAANHW	1	0	0	0
SEIATERDLVAW	1	1	0	0
EEADGGLKSW	1	1	1	0
AELESSKEQF	1	1	0	0
EENTNILKF	1	1	1	0
HELRNVIRSTW	1	0	0	0
MEQSLFTRF	1	1	1	0
EEHVYESIIRW	1	0	0	0
IINGEATML	1	1	1	1
AEQQELEDEQRRL	1	1	0	0
KEENSAIIIQSW	1	0	0	0
AEVLDLRRLY	1	0	0	0
YEHEKDLVW	1	1	1	0
SEDGSLWHW	1	1	1	0
QEQNVSGRWEF	1	1	1	0
AEAIYVTRHLF	1	1	0	0
EEAPKFLAF	1	1	1	0
SEIKDFANHF	1	1	0	0
ELYTKKLW	1	1	0	0
IAPLRVLSF	1	1	1	1
DEARNLHSKW	1	0	0	0
GELKIADFGW	1	0	0	0
EFDRLVKEY	1	0	0	0
EEILSRSIVKRW	1	0	0	0
AEDPSLERHF	1	1	0	0
SEFKEFSQSF	1	1	0	0
EESAIRVGF	1	0	1	0
EEPDVIFQNF	1	1	0	0
AEKATDATTATF	1	1	0	0
AEAVQRLLY	1	0	1	0
AEQFPRQVL	1	1	1	0
AEVDIIEQM	1	1	0	0
QELDDILKF	1	1	1	0
QEDQGLTKDF	1	0	0	0
MEIDQEAYRDW	1	0	0	0
TEEDVRKLF	1	0	0	0
TELGRPDAEYW	1	1	0	0
TESPFDLEQQW	1	0	0	0
YEVGAESGRYY	1	0	0	0
EEISTLVQKL	1	1	0	0
QESNFDRVNFW	1	1	0	0
EEAPKVFKM	1	1	0	0
YENIIVHTY	1	0	0	0
QEFDSGLLHW	1	1	1	0
TEEYSGEEKTW	1	1	0	0
AEALSRGWALW	1	0	0	0
EEADGNKQWW	1	1	0	0
TELGRPDAEY	1	0	0	0
IPADPKLY	1	0	0	0
NEFVRQLEF	1	0	1	0
QEFEHINGRW	1	0	0	0
QEQAAWYHTL	1	1	0	0
AEEEFVQRF	1	1	1	0
IEKPPVGTW	1	0	0	0
SETDMVRQI	1	1	0	0
AEEEIGTPRKF	1	1	0	0
EEIAIIPSKK	1	1	0	0
VLQQHINSL	1	1	1	1
TELKDTYARW	1	1	0	0
QENLPDEIYHVY	1	0	0	0
AEIRSLVTW	1	1	1	0
EELKSFVLPSW	1	0	0	0
NESDMIRNW	1	1	0	0
LEVDSRYNSW	1	0	0	0
AESLRYKLL	1	1	0	0
VEPQEDTRLW	1	1	0	0
MEKSFSDLF	1	1	0	0
TEIGIHLNAY	1	0	0	0
AEDMTSKDYYF	1	1	0	0
EEANLELIRLF	1	0	0	0
KEAGVFVPRSF	1	0	0	0
EEALKIFQKI	1	1	0	0
AELQQHDVAQGQW	1	1	0	0
MEQISIIERF	1	1	0	0
TENQRPKTGF	1	0	0	0
MELEKPVLI	1	1	0	0
EEIASTDLKY	1	0	1	0
IEKETKEYF	1	1	0	0
QENHFVEGLLY	1	1	1	0
FGPYNVSHL	1	1	1	1
EEHFYRGGKVSW	1	0	0	0
EEVQAMQSF	1	1	0	0
AQNAVRLHY	1	0	0	0
EEETLDTIKQY	1	0	0	0
EDEGVSQRKF	1	1	0	0
AEPDESNARYF	1	1	0	0
EEFFMDLHNF	1	1	0	0
EESDLSRQY	1	0	0	0
EEEYQIQKW	1	1	0	0
EELGQAEELRQY	1	0	0	0
AEINYGIRF	1	0	1	0
HARIHLRDY	1	0	0	0
AEKNDFVIFLF	1	1	1	0
AESLFKESYY	1	0	0	0
AEGLLSHYL	1	1	0	0
EEQVEIRSGF	1	0	0	0
REIDVAKNQSFW	1	0	1	0
SEHSIIKDF	1	0	0	0
TEVDPTHFEKRF	1	0	0	0
SELEKIQKF	1	1	0	0
EETSAIRVGF	1	1	0	0
NEDLNQLIKRY	1	0	0	0
DEDSSRPVW	1	1	0	0
AAHPIRLF	1	0	0	0
TEQEASYGRDAF	1	1	0	0
EEEGDRVITY	1	0	0	0
SEFVIPSVYW	1	1	1	0
AEVKLLRQY	1	0	0	0
AELLDATQHTL	1	1	0	0
RIHESSPLDL	1	1	0	1
SEEPILKWY	1	0	0	0
QFETKKLY	1	0	0	0
AEAFLLRLY	1	0	0	0
AEFKEAFQL	1	1	1	0
GEIDTRFSF	1	1	1	0
DEGFIIRHF	1	0	0	0
AESYRIQTY	1	0	0	0
AEFNRIMSL	1	1	1	0
VDAVLGKGHQY	1	0	0	0
AEQQVPLVLW	1	1	1	0
TEQDLKEYF	1	1	0	0
ILQDPRLITPL	1	1	1	1
QEDYHRLLTKY	1	0	0	0
SEMIDKLTL	1	1	1	0
AQQVEKLMEAM	1	1	1	0
SEQDPLLKNL	1	1	0	0
NDKTIKLW	1	0	0	0
EAQVRKENQW	1	1	0	0
QEIEELTKI	1	1	0	0
SEDGTVRIW	1	1	0	0
SEDGTVRLW	1	1	0	0
AEVNASPLKHF	1	0	0	0
SEEVRPAGMVW	1	0	0	0
EELWRKLSF	1	0	0	0
AEALRISDVHF	1	0	0	0
AEELLRIGL	1	1	0	0
NEAVPQVKF	1	0	1	0
EITYDKLNKW	1	0	1	0
AEVDTRESLVKF	1	0	1	0
EELKELKEY	1	0	0	0
GESVLKLTF	1	0	1	0
PDEVIKKW	1	0	0	0
SELSGLPFYW	1	0	1	0
EDGISSVKF	1	1	0	0
EIDQDKYAVRF	1	1	0	0
RELQPSEEVTW	1	1	1	0
ILPPLTHEL	1	1	1	1
VEIQFPAEHGW	1	1	0	0
NELEGRDAIFKQF	1	0	0	0
ELEGERPHSF	1	1	0	0
TEMAPTASSF	1	0	1	0
FLPRQPPMSL	1	1	0	1
SEITEQEKDFLW	1	1	0	0
EEYQREGIEW	1	0	0	0
GENVIISHF	1	1	0	0
EEIIDAIRQEL	1	0	0	0
EELIDAIRQEL	1	0	0	0
AETVQTVRY	1	0	1	0
VMAPRTLIL	1	1	1	1
VMAPRTLLL	1	1	1	1
ENLIKHVQGW	1	0	0	0
HEEPESFFTW	1	1	1	0
EFTHKDGVW	1	1	0	0
FEQVDLIRPW	1	0	0	0
KLIDRTESL	1	1	1	1
AEQQDSGRLYL	1	1	1	0
GENDRGVSF	1	1	1	0
DESNPLGRAGIW	1	1	0	0
EEQVARESY	1	0	0	0
DESDVKDLAF	1	0	0	0
KEFTGIDNLW	1	1	0	0
EETILIIRRL	1	0	0	0
EEFDRFTGYW	1	0	0	0
AEQSVLFKSL	1	0	0	0
NENPLRALY	1	0	0	0
AEFRDPLGY	1	0	0	0
EETQAVMKVY	1	0	0	0
AEVIAKNNSF	1	1	0	0
EEQPQGWVSW	1	1	1	0
NEVEVQEGF	1	0	0	0
TELGRPDEEYW	1	0	0	0
EEYYYAKDY	1	0	0	0
RELEKVLHKF	1	0	0	0
TIFGKAHSL	1	1	1	1
TEAWVLETAGRLW	1	0	0	0
AEQKYQSTLW	1	1	1	0
DEGELVQQW	1	0	0	0
EEAQWVRKYF	1	0	0	0
EEAEIIRKY	1	0	0	0
QEYEFEKQF	1	1	0	0
LEEASLLHQF	1	1	0	0
LENPSHVQLW	1	0	0	0
EEARLKSFQNW	1	0	0	0
SENKMVPSEF	1	1	0	0
NENPGRNVSVSW	1	1	0	0
EMEHLLERSWY	1	0	0	0
MEIGKTETF	1	1	0	0
ADYEARESW	1	0	0	0
EETEDYRQF	1	1	0	0
QEQEIDGKSL	1	1	0	0
EDAYKKQF	1	1	0	0
EEETTRISY	1	0	0	0
AEPYRPIQY	1	0	0	0
EEDQRTYVF	1	1	0	0
AELQARSNIW	1	1	0	0
AEEDLSGTQF	1	1	1	0
EEFDSFRIF	1	1	0	0
METTVEDLQW	1	0	1	0
AEMEIDRILF	1	0	1	0
QENSSGQSFF	1	1	1	0
QEKLPSDLDGM	1	1	0	0
SENAIVWKI	1	1	1	0
AESPPRFYF	1	1	1	0
EELDLPAVFL	1	1	0	0
AERVGLHKVF	1	0	0	0
VDSGILRVW	1	0	0	0
SENDVIRLI	1	1	0	0
SEIDQLFRI	1	1	1	0
EELNKTKPIW	1	1	1	0
EEGPDVLRW	1	1	1	0
DEAMAIGGHW	1	0	0	0
EINKIIRDLW	1	0	0	0
HEGDIILKI	1	1	1	0
ETSDLRNKW	1	1	0	0
VENNLILKM	1	1	1	0
IEPEEVARLW	1	1	0	0
AETDAIRFL	1	1	1	0
AEDVKLLQF	1	1	1	0
NAPLVHATL	1	1	1	1
EESLVLNKGRAY	1	0	0	0
IELEETIKVW	1	0	0	0
EEAERELERW	1	0	0	0
EPDFVAKF	1	1	0	0
EEAAAKPKSLW	1	1	0	0
SEQSLILGQF	1	1	0	0
AEAHARIHL	1	0	1	0
AEKLYLFQY	1	0	0	0
AEWDQVTVY	1	1	0	0
AEILEVLHSL	1	1	0	0
REFNKYLAY	1	0	0	0
AEAERVGLHKVF	1	0	0	0
AEIKIIREAY	1	0	0	0
TEQEIRSLF	1	1	0	0
IEALFPQKF	1	1	0	0
AENGFLPIHLL	1	1	0	0
TEIDEKEYI	1	1	0	0
SEFFRSGKY	1	0	0	0
GEQELFVQF	1	0	1	0
AEQIIFDHF	1	1	0	0
AEWLYSQGKGRAY	1	0	0	0
DENLGSVKQY	1	0	0	0
MEQYIRETY	1	0	0	0
TEEILEKSF	1	0	0	0
TEEALHASHGFMW	1	1	0	0
EEMHHLLEQF	1	1	0	0
QELQTISPLF	1	1	1	0
AEKELHEKF	1	0	0	0
TEFQMRLLW	1	1	1	0
QEELALQHF	1	1	0	0
SEANEELRQKF	1	1	0	0
EEIQRAFAM	1	1	0	0
EEWVQQLKF	1	0	0	0
AEKLGGQSY	1	0	0	0
VENEVIKSL	1	0	0	0
LEHEYIHNF	1	1	0	0
MEEVLIPDQKY	1	0	0	0
QEIQVTSIHW	1	0	1	0
EDELVKKY	1	0	0	0
QETTYLKPTF	1	0	0	0
EEGMYVLRW	1	0	1	0
EEQVSKNLF	1	1	0	0
WEANDRNETW	1	0	0	0
SLPLPNFSSL	1	1	1	1
RENLRTALRYY	1	0	0	0
REEDFPSLREY	1	0	0	0
QEGDLPNAVLLF	1	1	0	0
QEGLIPGSQFW	1	1	0	0
EELKIPKDY	1	0	0	0
QEAFILRLF	1	0	0	0
QEAIQAQKIW	1	0	0	0
EETERIVTTY	1	0	0	0
TEINFTQKL	1	0	0	0
EELNSSIQKL	1	0	0	0
QEHQDPNSYSW	1	1	0	0
AEQELEQVRM	1	1	0	0
AEQRPGSILY	1	1	1	0
TWDERFSAL	1	1	1	1
AEVENVFHSL	1	0	0	0
LENIFTKSY	1	0	0	0
QEQEIDGKSLLLM	1	1	1	0
AESAFSFKKLL	1	0	0	0
ADQLRALGW	1	0	0	0
EELLGRSIYEY	1	0	0	0
TENDHVLLFW	1	1	1	0
QEDLETMQAF	1	1	0	0
EEAVTSIQQLF	1	1	0	0
SETDSFKLAY	1	0	0	0
AELRHLNLAF	1	1	1	0
EEGAVDKSY	1	0	0	0
AEKDSLDPSF	1	1	1	0
LEIEAENHYW	1	1	1	0
EEAQYQREY	1	0	0	0
QESEDTAKAGF	1	1	0	0
EIDAIGTKRY	1	0	0	0
EEQEPLRKQFL	1	1	1	0
AEPTGDVGGGDRW	1	1	0	0
TEDEFKRLF	1	1	0	0
EEQSHPARLY	1	0	0	0
LEADPYSKW	1	1	0	0
SELPGNPNAVW	1	1	0	0
TELLLKEGF	1	1	0	0
SELSPEDQRVF	1	1	0	0
FSPNRVIGL	1	1	1	1
LEADLEKKF	1	0	0	0
EELGLVTHL	1	1	1	0
SELKTVPQRMW	1	0	0	0
QEAQNNLKIF	1	0	0	0
SEASRLAHY	1	0	0	0
EEIRFPRTL	1	1	0	0
KEEDIVEDGW	1	0	0	0
QEWDKYCHY	1	0	0	0
TEIQTVNKQF	1	0	0	0
VFLQRLMAL	1	1	1	1
TEALHFVAAAW	1	0	0	0
QEAGIKTAF	1	1	1	0
AEASVMTQL	1	1	1	0
EQDQAVHLW	1	1	0	0
AEMPLFKLY	1	0	0	0
EELERTAELY	1	0	0	0
EEQLKVHGF	1	1	0	0
LEILDDTVQRF	1	0	0	0
EADSEKARLLL	1	1	1	0
TEAISVGEKLY	1	0	0	0
QEFERNLARF	1	0	0	0
VLPDSGHLHPL	1	1	0	1
SELRLDSVVQW	1	0	0	0
SELFGPRAAF	1	1	0	0
VLSERDYESL	1	1	1	1
GEIDKVQYI	1	0	0	0
KEVQYLYRVF	1	0	0	0
FAVDLEHHSY	1	0	0	0
EEAPNVFQLY	1	0	0	0
AEMLEDLHI	1	1	1	0
KEQENLLKQRW	1	0	0	0
SENLLTENTW	1	0	0	0
EEFNREMFW	1	1	1	0
MEWDKIWAF	1	1	1	0
VEAYNIKSNEW	1	1	0	0
QEIYGGSDSRF	1	1	1	0
EEIQKPEEKVTW	1	1	0	0
QEIPVNVRF	1	1	1	0
HEFVAKGHLF	1	1	0	0
VVNGRVLEL	1	1	1	1
SEDRPFAVGY	1	1	0	0
NFPEHIFPAL	1	1	1	1
EEALILDNKY	1	1	0	0
AEMLSTEALRL	1	1	1	0
VQVDPRKY	1	0	0	0
QEIDPTKENQL	1	1	0	0
EELDFQKNI	1	1	0	0
MEEALFQHF	1	1	1	0
IEVDGKQVELALW	1	0	0	0
AEGLAKLMF	1	1	1	0
AEFLQKLLPGY	1	0	0	0
MELSAVGERVF	1	1	0	0
AEKTWVQLF	1	1	0	0
LENDIRTFF	1	1	1	0
NEIGAIEKAVIW	1	0	0	0
NEMIEAAKAVY	1	0	0	0
DEVSRLESFW	1	0	0	0
DEMAAVMGF	1	1	1	0
KETIIAFAW	1	0	1	0
QEAEEFLYRF	1	1	1	0
AETEPIVKM	1	1	0	0
DENIKSFIW	1	1	0	0
NEVSVIKEGW	1	0	0	0
TEDYFGKESLW	1	1	0	0
IFRVNLRTL	1	1	1	1
EEQLIAAKF	1	1	0	0
EEESQRLSW	1	0	0	0
QEMNTLFRF	1	0	1	0
AEAKLSSFW	1	1	1	0
EEDGDHNRTF	1	1	0	0
AEDHNVYIYY	1	1	0	0
QEDNTNLARVL	1	1	0	0
SEFENTTRSVF	1	1	0	0
VETSALGHEW	1	0	0	0
EEFGQAFSF	1	1	1	0
AEMLRSISF	1	1	1	0
QEVGYSIRF	1	1	1	0
SEMEANFKNL	1	1	0	0
QEFHGPTEHIY	1	0	0	0
EINIDHKF	1	1	0	0
AEFEVVRTI	1	1	0	0
EEWLGRTLPGSDW	1	0	0	0
TIPVSPLHL	1	1	1	1
VESELLHTY	1	0	0	0
EEQEKLNVW	1	1	0	0
YFAERVTSL	1	1	1	1
EEIKQSHSF	1	0	0	0
QEISSLVKYF	1	0	0	0
AEASALQQQQYY	1	0	0	0
EEMDFERGIW	1	0	1	0
EEIVYPQKAYY	1	0	0	0
AESLYEIRF	1	1	1	0
QEAEQLKNQI	1	1	0	0
SENYISDPTILW	1	1	0	0
GEVLISRVY	1	0	0	0
IEIFRYSFY	1	0	0	0
QEYQKALQEY	1	0	0	0
KESEAQISWF	1	0	1	0
EEAKDLLSDW	1	1	0	0
EELRELAESW	1	1	0	0
QEAIQDLWQW	1	1	1	0
AEMDRIFANTESY	1	0	0	0
AEDEEGYRKLI	1	1	0	0
AENTLSKLL	1	0	0	0
QEIEDKMKGF	1	1	0	0
EEKEPLAVDSW	1	0	0	0
SEALKFHLY	1	0	0	0
ELERDKRVTW	1	1	0	0
TEATQVYPKLY	1	0	0	0
AEHDVTVKYY	1	0	0	0
AEMTGYVVTRW	1	0	1	0
EENPQKLAF	1	0	1	0
SENDMRFVY	1	1	1	0
EEMTGYVATRW	1	0	0	0
AEISKILEAW	1	0	0	0
SEAQVQKFL	1	0	0	0
AEGQSPLSQKY	1	0	0	0
NEPYIFKVF	1	0	0	0
EELGELLQQF	1	1	0	0
YEIDTGEETKF	1	1	0	0
EEEFPSQSF	1	1	0	0
TSPQFQQAL	1	1	0	1
YSPVSRIGL	1	1	1	1
EAFEAIPRAL	1	1	0	1
SEDQVSKTSIGW	1	1	0	0
AERQLQVQW	1	0	0	0
MENEMRTQL	1	1	1	0
QEGNLERVNFW	1	1	0	0
SEQPFLLVTY	1	1	0	0
QEQEIEHHL	1	1	0	0
EELERILVY	1	0	0	0
[truncated: 8,242 more rows]
